# Supplementary material for: SIX1 represses senescence and promotes SOX2-mediated cellular plasticity during tumorigenesis
Source: Sci Rep. 2019 Feb 5;9:1412. doi: 10.1038/s41598-018-38176-0 (PMC6363751; doi:10.1038/s41598-018-38176-0)
Supplement: Supplementary file 2 — Supplementary Table S1 [file 41598_2018_38176_MOESM2_ESM.xlsx]

## Sheet: Gene List SIX1RAS vs VRAS
Gene name	log2FC	pval	padj
Abca1	1.52093	8.6683e-06	0.000183195
Abca13	6.63272	0.000126916	0.00194431
Abca3	1.15992	0.000745828	0.00878369
Abca4	1.71874	3.30543e-05	0.000600256
Abca6	-1.96142	0.00150808	0.0158174
Abca9	-3.99839	2.11042e-21	4.75997e-19
Abcb10	1.61651	3.0849e-06	7.39935e-05
Abcb11	-1.85975	0.000529442	0.00659407
Abcc12	4.63219	2.13172e-05	0.000406937
Abcc3	-1.80046	4.67081e-07	1.38985e-05
Abcc4	1.79097	0.000975326	0.0110001
Abcd1	-1.24953	0.000375009	0.00489316
Abcg1	-1.9352	2.05318e-06	5.19391e-05
Abcg3	-3.35695	0.0053671	0.0439192
Abhd1	1.57661	6.12927e-06	0.000135288
Abhd2	1.11798	0.00105343	0.0116884
Abhd5	1.75743	3.34314e-07	1.02431e-05
Abhd6	1.5542	1.69142e-05	0.000332829
Abi3	-1.85525	1.43426e-06	3.763e-05
Abl2	1.27055	0.00019902	0.00287593
Ablim1	-1.3367	0.0027681	0.0256932
Abr	-1.83085	0.000161983	0.002406
Acacb	-1.58187	0.00109489	0.0120884
Acad12	-1.47886	0.0004267	0.00546404
Acan	-1.64396	0.00048716	0.00612143
Ace	-3.11401	0.000152895	0.00229129
Acer2	1.66233	1.15944e-05	0.000237916
Ackr3	1.28597	0.000145542	0.00219581
Ackr4	5.32528	1.49331e-15	1.74263e-13
Acot1	4.80148	5.69945e-20	1.1248e-17
Acot11	-2.92728	8.24288e-05	0.00133036
Acot2	3.46163	8.56205e-14	7.92432e-12
Acot9	1.75242	3.446e-07	1.05222e-05
Acsf2	-1.92611	1.31569e-06	3.47913e-05
Acsl6	-3.00302	7.81755e-07	2.21099e-05
Acsm3	3.82686	3.78527e-05	0.000671492
Acss1	-2.12405	4.55525e-07	1.35697e-05
Acta2	-5.43865	4.69563e-06	0.000107811
Actg2	-3.53044	3.36735e-06	8.04091e-05
Actr1b	1.52632	0.000143941	0.00217532
Acvr2a	0.965281	0.00503011	0.0416821
Acvr2b	1.41072	0.000730017	0.00864299
Acvrl1	-1.4792	0.00309558	0.0282028
Ada	-1.24004	0.000610441	0.00744738
Adam12	-2.39861	0.00288673	0.0266
Adam19	-1.60777	0.00030122	0.0040832
Adam5	-3.20073	0.00519484	0.0427379
Adam9	1.03773	0.00235995	0.0227373
Adamdec1	-3.33862	0.00151011	0.0158325
Adamts1	1.77298	6.40777e-06	0.000140855
Adamts10	-1.60065	4.89506e-06	0.000111531
Adamts12	-1.91137	1.67543e-07	5.5244e-06
Adamts17	-3.24377	0.00025723	0.00356874
Adamts6	-1.21554	0.00102627	0.011439
Adamts7	-1.06788	0.00186205	0.0187744
Adamts8	-6.95372	1.96377e-31	9.94483e-29
Adamtsl3	-2.72892	1.12584e-05	0.000231908
Adamtsl5	1.15468	0.00374411	0.0329698
Adap1	-2.32572	0.00398229	0.0345443
Adap2	-2.08162	2.3762e-07	7.52089e-06
Adat1	-1.46477	6.92692e-05	0.00113851
Adcy3	-1.9457	3.27248e-08	1.24941e-06
Adcy4	-1.32851	0.00507832	0.0420037
Adcy8	-1.99891	3.6119e-08	1.3692e-06
Adcy9	1.10713	0.0025479	0.0241134
Add2	-4.29541	2.95394e-08	1.14948e-06
Add3	-1.1442	0.000913847	0.0104356
Adgra1	-8.36604	9.94444e-27	3.65629e-24
Adgrb1	-3.93974	0.00481968	0.0403494
Adgrb2	-3.48661	8.01943e-06	0.000171234
Adgre1	-2.652	4.74375e-05	0.000816691
Adgrg2	3.72258	6.38416e-10	3.39308e-08
Adgrg5	-3.13776	1.56027e-10	9.06444e-09
Adgrg6	1.98551	1.65279e-08	6.74701e-07
Adgrl1	-1.11043	0.00148591	0.0156276
Adgrl3	3.2464	1.35694e-10	8.00447e-09
Adh1	4.19659	7.32248e-05	0.0011962
Adh7	4.04628	4.89419e-18	7.66209e-16
Adipor2	0.950227	0.00458258	0.0387391
Adora2a	2.5526	3.2599e-11	2.12885e-09
Adora2b	-1.7075	7.98971e-06	0.000170735
Adra1b	-2.99175	0.000290246	0.0039464
Adra2a	-2.56784	0.00110184	0.0121601
Adrb1	-7.28171	0.00116809	0.012729
Aebp1	-1.66367	5.73084e-06	0.000127754
AF251705	-2.12453	0.000300162	0.00407297
Afap1	-1.27636	0.00317799	0.0288282
Afap1l1	-1.11886	0.00167853	0.0172943
Aff2	1.35101	0.000375841	0.00490164
Aff3	-5.71146	1.50194e-12	1.17528e-10
Aff4	1.23458	0.000306906	0.00414146
Aga	-1.52526	1.41278e-05	0.000282766
Agap2	-4.50883	0.00024742	0.00345555
Agbl1	3.81549	0.004564	0.0386063
Agbl2	-4.82916	9.68514e-06	0.00020261
Agpat2	1.631	2.26196e-06	5.66333e-05
Agpat9	1.05485	0.00358976	0.031851
Agrn	-1.28133	0.000196014	0.00283766
Ahnak	1.14655	0.000811357	0.00943127
Ahr	1.00891	0.00346873	0.0309613
AI467606	-3.0122	1.23423e-05	0.000251533
AI504432	-2.14905	0.000141928	0.00215152
AI593442	-4.41303	0.000146571	0.00220761
AI662270	2.40564	0.000532286	0.00662028
AI839979	2.6211	2.90972e-07	9.1042e-06
Aicda	4.68818	6.99568e-07	1.99749e-05
Aig1	2.74475	2.19312e-13	1.89882e-11
Aim2	4.92413	5.5905e-36	3.94866e-33
Ajuba	0.942447	0.00607282	0.0485825
Ak1	-1.04686	0.00198876	0.0198507
Ak4	1.23598	0.000439134	0.00560988
Ak5	-1.56557	5.23292e-05	0.000890124
Akna	-1.51913	3.04093e-05	0.000557505
Akr1b3	1.41252	3.62478e-05	0.000648162
Akr1c18	8.45676	1.75351e-41	2.13928e-38
Alad	-1.21933	0.000343985	0.00456379
Aldh1b1	-2.10731	4.65021e-06	0.000106951
Aldh1l1	3.85745	1.8786e-22	4.50192e-20
Aldh3a1	9.8986	5.26404e-06	0.000118729
Aldh3b1	-2.02212	1.03864e-07	3.60169e-06
Aldh5a1	3.56967	3.88705e-13	3.2501e-11
Aldh7a1	-1.71803	6.84838e-07	1.9596e-05
Aldoa	1.30335	0.000119222	0.00184008
Alox5	-2.21379	4.72277e-08	1.72932e-06
Alpk1	-1.44338	0.000206893	0.00297429
Als2cl	4.15493	7.67834e-27	2.86231e-24
Amfr	1.06977	0.00149113	0.0156642
Amigo1	2.21834	0.00288795	0.0266
Amigo2	4.58859	1.41423e-31	7.29961e-29
Amotl2	1.22475	0.000724904	0.00859382
Amph	5.01589	0.000362802	0.00476399
Amt	-1.40854	0.00202954	0.0202126
Angel1	-2.44709	1.04011e-07	3.60213e-06
Angptl7	-2.04381	1.22885e-06	3.27531e-05
Ank	-2.1756	0.000447952	0.00570865
Ankdd1a	3.97258	0.000202086	0.00291613
Ankrd1	-3.00657	0.000791005	0.00921866
Ankrd13c	1.00618	0.00307347	0.0280394
Ankrd33b	-3.01472	1.00526e-14	1.04985e-12
Ankrd35	1.77557	4.27047e-06	9.87247e-05
Ankrd37	3.36529	7.76409e-16	9.47219e-14
Ankrd44	-1.7482	5.42254e-07	1.58714e-05
Ankrd9	1.27155	0.000246552	0.00344659
Anks6	-3.4375	1.33545e-06	3.52791e-05
Ano1	1.27218	0.000199086	0.00287593
Ano3	-4.13172	3.63971e-06	8.57554e-05
Ano4	9.82576	4.24543e-53	9.49561e-50
Ano6	1.49737	1.2354e-05	0.000251579
Anpep	-2.12759	0.000218672	0.00310867
Antxr1	-1.81443	0.000250466	0.00349584
Anxa2	2.23355	1.17255e-10	6.96264e-09
Anxa3	1.02585	0.0026613	0.024984
Anxa8	8.22024	7.64564e-26	2.56511e-23
Aoah	-1.79787	3.82204e-06	8.95145e-05
Aoc3	-2.40274	0.00196961	0.0196887
Ap3b2	-4.94804	5.05954e-13	4.15285e-11
Ap5z1	-1.0868	0.00165609	0.0171289
Apba1	-2.32413	5.69006e-05	0.0009569
Apc2	-3.5009	7.65038e-05	0.00124446
Apcdd1	-1.35373	0.000488766	0.00613873
Apob	4.64155	1.3134e-07	4.46224e-06
Apobec1	1.91831	2.39789e-08	9.47855e-07
Apobec3	-1.03792	0.00255527	0.0241661
Apobr	-0.98407	0.00332308	0.0299
Apod	1.57472	5.89333e-06	0.00013105
Apoe	-1.69649	0.000220959	0.00313785
Apol10b	-5.02277	0.000108756	0.00170205
Ar	2.54634	1.8109e-12	1.40476e-10
Arap1	-1.40106	4.77343e-05	0.000821275
Arap2	2.13657	2.19199e-09	1.04685e-07
Arc	-2.33757	2.57895e-06	6.32715e-05
Areg	3.44509	1.06028e-20	2.29499e-18
Arf2	1.30809	0.000242553	0.0034018
Arhgap19	-1.08654	0.00136007	0.0144689
Arhgap20	3.04292	0.000268079	0.00368986
Arhgap22	-1.24059	0.000254657	0.00354512
Arhgap25	-1.8017	2.48172e-06	6.11415e-05
Arhgap27os3	-3.18091	0.000822035	0.00953888
Arhgap28	-1.75327	0.000718849	0.00853713
Arhgap30	-1.82872	1.72362e-07	5.66935e-06
Arhgap33	-1.9721	1.36956e-05	0.000275348
Arhgap4	-2.35152	0.000559844	0.00691496
Arhgap9	-1.83529	0.00542515	0.044353
Arhgdib	-3.11489	7.00403e-18	1.08039e-15
Arhgdig	-4.22125	2.3383e-12	1.75307e-10
Arhgef10l	-2.23071	1.18756e-09	5.98012e-08
Arhgef15	-1.60932	0.0034263	0.0306745
Arhgef17	1.37537	5.63995e-05	0.000949663
Arhgef19	-1.83459	1.31213e-06	3.47312e-05
Arhgef25	-0.990788	0.00359832	0.0318953
Arhgef28	1.2913	0.000196625	0.00284497
Arhgef40	-0.91905	0.00606288	0.0485175
Arhgef6	-2.27836	7.29994e-09	3.19105e-07
Arhgef7	-1.401	3.49132e-05	0.000628907
Arid5a	1.46016	2.51056e-05	0.000470883
Arid5b	2.22603	7.70334e-07	2.18099e-05
Arl11	-2.00489	7.1439e-08	2.54638e-06
Arl4c	-1.90092	3.16451e-08	1.21163e-06
Arl5b	1.42066	2.98952e-05	0.000549204
Arl5c	-1.80482	5.22198e-05	0.000889327
Armc2	-3.81906	1.29196e-09	6.45738e-08
Armcx3	-1.01396	0.00312361	0.0284292
Arntl2	5.08576	2.45315e-37	2.12396e-34
Arpin	1.02513	0.00269335	0.025188
Arpp21	9.79621	2.14463e-16	2.8079e-14
Arrb2	-1.51335	1.16137e-05	0.000237995
Arsa	-1.8132	1.54349e-07	5.13987e-06
Arsb	-1.28282	0.000160306	0.00238636
Arsj	2.17765	1.09558e-09	5.55867e-08
Art5	2.14988	0.000287353	0.00391699
Artn	1.17445	0.00112663	0.0123625
Arxes1	-3.71751	0.00125967	0.0135563
Arxes2	-1.24275	0.00151958	0.0159159
As3mt	-1.59047	0.000140836	0.00213803
Asah1	1.09638	0.00117629	0.0127976
Asah2	-1.08343	0.00184719	0.0186672
Asap1	-1.73644	3.3834e-06	8.05772e-05
Asap2	1.55978	5.9052e-06	0.000131205
Asap3	-2.16021	2.36934e-05	0.000447523
Ascl1	11.6263	2.25762e-15	2.60063e-13
Asgr2	-5.62401	9.1562e-06	0.000192295
Aspa	5.79867	1.04726e-26	3.79844e-24
Asphd2	-6.77603	1.826e-06	4.68516e-05
Asrgl1	-1.28315	0.000470918	0.00595077
Ass1	-3.53671	1.42678e-19	2.64103e-17
Astn1	4.26094	6.85365e-27	2.59087e-24
Asxl3	3.32675	8.6966e-08	3.04324e-06
Atad2	-1.19477	0.00107985	0.0119322
Atic	-0.94563	0.00465246	0.0392062
Atp10d	-2.20835	8.95756e-10	4.65932e-08
Atp13a4	3.10842	0.00489055	0.0408154
Atp1a1	0.978618	0.00364437	0.0322078
Atp2b1	1.59417	3.46464e-06	8.21723e-05
Atp2b4	-3.77557	3.50484e-10	1.92372e-08
Atp6ap2	1.21914	0.00112251	0.0123274
Atp6v0a4	5.36227	3.18091e-07	9.81328e-06
Atp6v0b	1.05559	0.00169631	0.0174373
Atp6v1b2	2.24427	0.0010609	0.0117518
Atp8a1	-1.02668	0.0038651	0.0338354
Atp8b1	-1.76283	0.00550491	0.0448957
Atp8b4	-2.27491	1.42691e-09	7.04015e-08
Atrn	1.12892	0.00103158	0.0114838
Atrnl1	1.36261	7.51576e-05	0.0012233
Atxn1	-1.48967	1.95549e-05	0.000377322
Atxn10	1.76219	2.66282e-07	8.39835e-06
AU018091	3.83169	0.00462563	0.0390169
AU020206	-2.1699	5.6627e-08	2.03736e-06
Auts2	-1.48455	0.00276541	0.0256919
Avpi1	2.58481	2.4204e-13	2.07551e-11
Axin2	-2.77337	1.19886e-06	3.21132e-05
Azin1	1.29223	0.000140097	0.00212801
B230206L02Rik	7.37954	0.000239254	0.00336717
B2m	-1.17094	0.00258625	0.0243904
B3galt1	-1.84659	0.000895802	0.0102662
B3gnt7	-3.12063	2.31711e-10	1.31205e-08
B3gnt8	-1.4353	0.000893565	0.0102449
B3gntl1	-1.14384	0.00182586	0.0184979
B430306N03Rik	-1.73868	5.04813e-05	0.000860812
B4galnt1	-3.26709	2.57475e-11	1.72766e-09
B4galt6	-2.40025	1.55384e-11	1.06663e-09
B4gat1	1.00056	0.00340045	0.030504
Bace2	-1.32122	0.000260082	0.00360197
Bach2os	-3.33433	8.20048e-11	5.01369e-09
Bag5	0.976831	0.0042192	0.0362379
Baiap2l1	1.01488	0.00587908	0.0473005
Bank1	-4.4342	3.16292e-06	7.57972e-05
Banp	-1.19708	0.000633229	0.00767308
Batf2	-2.51385	9.56613e-05	0.00152013
Bax	0.928306	0.00594303	0.0477291
BB218582	-4.62712	3.98149e-08	1.4925e-06
BC028528	-2.14682	0.00121451	0.0131659
BC055324	-1.3196	0.00149743	0.0157242
BC106179	-2.93854	4.18124e-09	1.90858e-07
Bckdhb	-1.6028	3.7535e-05	0.000667621
Bcl11b	-4.27108	0.000291001	0.00395466
Bcl2a1a	-3.06566	0.000444025	0.00566696
Bcl2a1b	-2.45682	4.35028e-05	0.000756228
Bcl2l1	1.27533	0.000180193	0.00263995
Bcl2l11	-1.37512	0.0017749	0.0181134
Bcs1l	-0.977068	0.00598578	0.047972
Bdh1	3.01636	8.44168e-11	5.12612e-09
Bend4	-3.58124	9.89786e-19	1.69209e-16
Bend5	-7.53956	0.000337823	0.00450206
Bfsp1	2.47511	0.00311077	0.0283219
Bfsp2	-4.21017	1.06907e-07	3.69289e-06
Bgn	-3.33642	6.96841e-10	3.66012e-08
Bhlhb9	-2.56836	1.84914e-10	1.06276e-08
Bhlhe22	-5.28249	2.23655e-18	3.63812e-16
Bicd1	2.36462	1.50053e-05	0.00029877
Bik	-2.01581	0.0017799	0.0181507
Bin2	-2.78795	4.79497e-12	3.3957e-10
Blmh	-1.62652	2.46264e-06	6.08345e-05
Blnk	4.56933	5.81784e-32	3.12302e-29
Bloc1s3	0.985835	0.00422666	0.0362787
Bloc1s6	1.08295	0.00129109	0.0138611
Bmp4	3.09787	1.88139e-05	0.000365123
Bmp7	1.48768	0.00384481	0.0337127
Bmyc	-3.00893	0.00011439	0.00177573
Bnc1	-2.65566	1.77639e-13	1.56322e-11
Bnip3	2.58117	6.09732e-05	0.001019
Bop1	-0.94828	0.00516583	0.0425571
Borcs5	1.0067	0.00422504	0.0362764
Bpgm	1.85125	9.10118e-07	2.52612e-05
Bpifb4	-7.47515	9.15561e-11	5.5471e-09
Brdt	-1.29707	0.000867944	0.010011
Brinp1	-2.19719	0.00139315	0.014762
Brinp2	4.94774	0.00105527	0.0117039
Bsn	-3.28882	5.28859e-07	1.54963e-05
Bspry	-2.96813	0.00125517	0.0135188
Btbd17	2.83262	0.00478066	0.0400827
Btbd2	-1.02402	0.00284928	0.0263252
Btbd7	0.96772	0.00454674	0.0385331
Btk	-2.00908	1.53076e-07	5.1038e-06
Btn1a1	5.0544	4.4855e-28	1.88111e-25
Btn2a2	4.19212	6.34462e-05	0.00105191
Bub1b	-1.00339	0.00267678	0.025103
Bves	1.46424	0.000133771	0.00204117
Bvht	-1.96157	0.00037177	0.0048593
C030034L19Rik	-4.17368	4.56757e-11	2.92586e-09
C130036L24Rik	-1.19769	0.00497091	0.0413063
C130050O18Rik	-1.648	0.000156118	0.00233307
C130071C03Rik	3.3003	0.0003469	0.00459562
C1galt1c1	1.11675	0.000963909	0.0109024
C1qa	-2.19378	1.51741e-05	0.000301683
C1qb	-1.95997	1.86963e-06	4.77457e-05
C1qc	-2.03423	1.9173e-05	0.000370752
C1ql1	-5.13376	1.2511e-06	3.32141e-05
C1ql3	4.1384	5.37802e-25	1.6403e-22
C1qtnf6	-2.2538	0.00177467	0.0181134
C1qtnf9	-1.77305	0.000536488	0.00666019
C230024C17Rik	2.81452	0.000137222	0.00208908
C230037L18Rik	-2.9818	5.48504e-07	1.60194e-05
C2cd2l	0.953651	0.00583649	0.0470698
C330013J21Rik	-3.67362	1.1616e-05	0.000237995
C330018D20Rik	-2.09455	5.94123e-07	1.72392e-05
C330024D21Rik	-4.64036	2.01064e-21	4.57335e-19
C430049B03Rik	-2.2997	6.94199e-09	3.04948e-07
C530008M17Rik	-2.87138	0.00352546	0.0313738
C530044C16Rik	1.64154	0.000447665	0.005708
C530050E15Rik	5.00722	0.000597415	0.00731507
C5ar1	-1.39898	9.46534e-05	0.00150682
C5ar2	-2.50369	0.000236857	0.00333713
C630043F03Rik	2.99883	2.2961e-13	1.98158e-11
C77370	3.44036	1.31828e-14	1.35048e-12
C8g	-3.86963	0.00258262	0.0243855
C920025E04Rik	-1.75213	0.00230507	0.0223775
Cables1	-1.63669	6.33553e-05	0.00105161
Cacna1a	2.87471	3.5564e-05	0.000638914
Cacna1c	-1.57117	0.000921132	0.0104937
Cacna1d	-1.32231	0.000628798	0.00762628
Cacna1f	-4.63616	0.00389745	0.0340187
Cacna1h	2.66597	0.00303112	0.0277379
Cacna1i	-11.123	2.22649e-08	8.82704e-07
Cacna2d3	3.30066	1.17455e-08	4.9724e-07
Cacnb4	3.58615	1.36262e-08	5.68782e-07
Cacng7	-2.05307	2.98883e-06	7.1882e-05
Cacul1	0.973504	0.00405731	0.0350719
Cadm1	-2.80104	8.31291e-06	0.000176518
Cadm2	4.03672	0.000152265	0.00228313
Cadps	2.72902	0.00618192	0.0493377
Calca	2.70795	0.000533534	0.00662954
Calcb	10.679	4.42383e-09	2.01247e-07
Cald1	-0.990039	0.00317414	0.0288109
Calr	0.980666	0.00415626	0.0357816
Camk2b	-2.40043	2.75519e-06	6.71045e-05
Camk2d	0.975555	0.00419163	0.0360473
Camk2n1	1.08246	0.00168799	0.0173652
Camk2n2	1.17492	0.00310377	0.0282678
Camkk1	-2.1989	6.51694e-09	2.86745e-07
Camkv	-6.05741	5.49292e-11	3.45269e-09
Cand2	-2.13669	1.68167e-05	0.000331152
Cap1	1.2509	0.000214569	0.00306657
Capn6	-3.49807	2.2963e-08	9.09038e-07
Car11	2.87481	0.000572077	0.00703369
Car4	4.3313	2.56702e-05	0.000480316
Car5b	3.40272	1.08819e-19	2.05684e-17
Car8	3.97122	4.82562e-05	0.000828131
Card10	-2.75041	6.19419e-12	4.36357e-10
Card11	-5.93495	0.000335421	0.00448118
Card14	2.86449	1.84248e-05	0.00035887
Card6	-2.67068	4.36102e-12	3.13806e-10
Card9	-1.86533	2.98475e-06	7.18481e-05
Cars2	-1.15928	0.000842218	0.00974359
Casc4	-1.21641	0.00035738	0.00470431
Cask	2.88193	1.02187e-08	4.35349e-07
Casp7	-1.8975	2.10556e-06	5.3214e-05
Cass4	-1.37864	0.00234711	0.0226932
Cast	1.11551	0.00104288	0.0115856
Catip	-1.82165	0.000370297	0.00484818
Cav1	1.9441	4.02229e-08	1.5036e-06
Cav2	1.72957	4.40463e-07	1.32081e-05
Cbfa2t3	-2.47834	6.53138e-06	0.000143221
Cbln1	2.62436	6.23447e-05	0.00103869
Cbr1	-1.06619	0.00231049	0.02242
Cbr2	-1.48694	2.08871e-05	0.000400149
Cc2d2a	-1.07233	0.00235998	0.0227373
Ccbe1	-3.50241	6.32005e-06	0.000139269
Ccdc102a	-2.55913	1.14046e-11	7.90952e-10
Ccdc109b	1.896	8.52516e-08	2.99105e-06
Ccdc112	-1.4034	0.000402608	0.0052002
Ccdc116	-2.05064	6.80887e-06	0.000148698
Ccdc120	-1.06025	0.00441229	0.0375955
Ccdc122	-1.87771	2.67135e-07	8.41537e-06
Ccdc141	3.03396	1.99654e-12	1.53544e-10
Ccdc148	1.62718	0.00127628	0.0137186
Ccdc159	-2.39059	1.69501e-05	0.00033329
Ccdc184	-3.40896	6.42284e-10	3.4069e-08
Ccdc186	1.25361	0.00599771	0.0480389
Ccdc40	-3.25295	0.00249556	0.0237605
Ccdc74a	-1.68901	3.61692e-05	0.000647188
Ccdc77	-1.22752	0.000663697	0.00798101
Ccdc85b	-1.49448	3.73598e-05	0.000665387
Ccdc91	1.33696	9.71761e-05	0.00154058
Cck	5.18109	9.56792e-16	1.15158e-13
Ccl11	-3.25536	4.10405e-05	0.000720423
Ccl12	-2.00614	0.000685936	0.0081977
Ccl17	-3.47751	8.18636e-06	0.000174019
Ccl22	-2.07779	0.000540595	0.00670807
Ccnd1	-1.20581	0.00027561	0.00377996
Ccnd2	-1.2369	0.000268368	0.00369195
Ccne1	-1.05208	0.00219606	0.0215353
Ccng2	1.65428	2.79169e-05	0.000515684
Ccno	4.86374	2.85896e-10	1.592e-08
Ccr5	-1.9488	2.92536e-05	0.000538524
Ccr7	-1.88786	0.00379832	0.0333814
Ccsap	-0.94574	0.00589104	0.0473683
Ccser1	-2.42091	4.75382e-09	2.14441e-07
Cd101	-2.94105	1.92966e-05	0.000372873
Cd109	2.32678	3.12068e-11	2.0429e-09
Cd151	1.45672	1.76853e-05	0.0003467
Cd180	-1.94018	4.71944e-05	0.000813029
Cd19	-2.8494	0.00535437	0.0438412
Cd1d1	-1.89961	2.98824e-07	9.30445e-06
Cd2	-5.57782	1.42508e-06	3.74258e-05
Cd200	-2.36791	3.04834e-11	2.00533e-09
Cd200r1	-1.13335	0.005195	0.0427379
Cd200r2	5.79922	0.000528177	0.00658749
Cd200r4	-2.0792	0.0028317	0.0262079
Cd207	-5.73903	0.00549743	0.0448483
Cd22	-2.48788	3.30459e-10	1.825e-08
Cd244	-1.28325	0.00396793	0.0344435
Cd247	-3.99013	0.00318891	0.0288961
Cd248	-2.05751	2.72853e-05	0.000505409
Cd24a	7.65039	3.80977e-36	2.76363e-33
Cd276	-0.936444	0.00515367	0.0424699
Cd300a	-2.02401	0.000450971	0.0057338
Cd300lb	1.03748	0.00251536	0.0238812
Cd302	-1.93237	5.18571e-06	0.000117159
Cd33	-1.51335	1.32457e-05	0.000267757
Cd34	-1.50183	8.10777e-06	0.000172983
Cd38	-1.05007	0.00217293	0.0213494
Cd4	-3.80296	4.71851e-15	5.34366e-13
Cd40	-3.384	4.05118e-08	1.51229e-06
Cd53	2.26474	6.59463e-11	4.09722e-09
Cd59a	-1.67155	0.00552789	0.0450148
Cd59b	-2.56488	3.24217e-06	7.76271e-05
Cd69	-3.96867	0.00101115	0.0113174
Cd7	-5.14803	0.00236095	0.0227373
Cd74	-4.42458	0.00405272	0.0350435
Cd82	-2.53381	1.19628e-12	9.48233e-11
Cd83	-3.93695	2.22736e-05	0.000422789
Cd84	-1.40376	0.00307687	0.0280514
Cd86	-1.74312	6.1237e-05	0.00102278
Cd9	2.24324	1.01728e-10	6.1219e-09
Cd96	-5.48521	0.000188976	0.0027466
Cda	-1.09046	0.00166942	0.017226
Cdc23	-1.23043	0.000305912	0.00413306
Cdc25b	-0.977128	0.00367843	0.0324446
Cdc42bpg	1.21172	0.00051163	0.00639896
Cdc42ep1	-2.39346	1.30773e-11	9.023e-10
Cdca7	-2.09224	2.82544e-09	1.32347e-07
Cdca7l	-2.05613	1.58086e-08	6.5177e-07
Cdh1	-2.76251	8.70429e-06	0.000183811
Cdh11	-2.01877	1.44637e-05	0.000288413
Cdh13	3.84805	2.05094e-07	6.59249e-06
Cdh17	3.08596	0.00114707	0.0125304
Cdh2	1.91868	3.1123e-08	1.2002e-06
Cdh26	8.77279	2.14623e-31	1.06675e-28
Cdh3	-5.27812	0.00198644	0.0198348
Cdh5	-1.03196	0.00228699	0.0222321
Cdh6	3.14986	5.2653e-05	0.000893869
Cdh9	5.85264	0.0020526	0.0203968
Cdk15	-2.55572	0.000265059	0.00365205
Cdk2ap2	1.54348	7.40429e-06	0.000160009
Cdkn2a	-1.12729	0.000926234	0.0105434
Cdkn2b	-1.3686	6.15424e-05	0.00102724
Cdpf1	-1.34233	0.000244006	0.00341544
Cdr2	1.02508	0.00286456	0.0264209
Cds1	-1.63095	0.000652499	0.00787813
Cdsn	6.81719	5.51226e-09	2.45355e-07
Cdyl	1.34891	8.5426e-05	0.00137378
Ceacam1	5.86348	2.53736e-37	2.12821e-34
Ceacam19	5.18449	0.00168785	0.0173652
Cebpa	-1.21609	0.00050644	0.00633995
Cela1	-3.43217	7.94487e-19	1.38468e-16
Celf4	1.70048	2.39251e-06	5.93484e-05
Cemip	5.27747	3.69261e-17	5.21629e-15
Cenpm	-1.64621	0.000764866	0.00896463
Cenpv	-0.970055	0.00531834	0.0436127
Cep162	-1.06578	0.00226689	0.0220928
Cep57l1	-1.55955	0.000110835	0.00173054
Cep70	-1.43662	6.45138e-05	0.0010682
Cep95	-1.10466	0.00182636	0.0184979
Cer1	-8.76435	2.43708e-08	9.61931e-07
Cerkl	-2.56463	0.00361178	0.0319829
Cers1	-4.2658	0.000117518	0.00182007
Cers2	0.973644	0.0039834	0.0345443
Cers3	2.4353	5.88666e-05	0.000987487
Cers4	-1.86224	1.19684e-06	3.21034e-05
Cers6	1.46872	1.84003e-05	0.000358653
Ces1a	-3.606	2.10973e-12	1.61325e-10
Ces2e	-4.56882	0.0055268	0.0450148
Cfap69	-0.958035	0.00584607	0.0471196
Cfap74	-1.6095	0.00576908	0.0466111
Cfd	6.67959	0.00186592	0.0188036
Cflar	1.75727	3.42195e-07	1.04607e-05
Cgnl1	-1.46015	0.00598832	0.047978
Cgref1	2.32194	1.0198e-05	0.000212182
Cgrrf1	1.11199	0.00119365	0.0129601
Ch25h	-1.50201	4.78761e-05	0.000823187
Chac1	1.88242	4.91634e-06	0.000111826
Chac2	1.13092	0.00113345	0.0124057
Chchd10	3.84866	1.1298e-06	3.05991e-05
Chil3	3.13602	0.00164925	0.0170647
Chka	1.78441	0.000543038	0.00673528
Chm	1.25208	0.00024034	0.00337911
Chmp4c	6.65984	5.47725e-12	3.86867e-10
Chn1	1.33914	0.000459351	0.00582931
Chp2	-3.81966	0.00152235	0.015936
Chst1	3.00007	0.000217983	0.0031038
Chst10	-2.26671	0.000158122	0.00235908
Chst15	-1.90331	0.000818196	0.00950254
Chst8	-4.91437	9.20164e-14	8.42908e-12
Cic	1.01074	0.00278001	0.0257829
Cidec	6.65719	0.00471516	0.0396475
Ciita	-3.70502	3.85484e-05	0.000682691
Cish	-1.4506	0.000228895	0.00323685
Clca2	-2.32855	1.96309e-07	6.34048e-06
Clcf1	2.68494	4.50663e-14	4.32521e-12
Clcn2	2.01967	1.7907e-08	7.24921e-07
Clcn5	1.10853	0.00106603	0.0117989
Cldn1	3.34273	0.000610031	0.00744576
Cldn34c1	2.96702	1.63421e-08	6.71701e-07
Clec1a	-1.38722	0.000151225	0.00227261
Clec2d	-2.20322	0.00116546	0.0127107
Clec2e	-2.36102	0.00561133	0.0455835
Clec2i	-2.97187	0.000215729	0.00307945
Clec4a3	-2.5665	0.00460562	0.0389093
Clec4n	-1.78658	0.0014757	0.0155325
Clec5a	-2.2143	0.0017396	0.0177938
Clec7a	-3.23071	0.000343253	0.00455874
Clgn	-3.39054	0.000166994	0.00246813
Clic5	5.39381	4.67992e-10	2.53756e-08
Clmp	-0.971314	0.00462498	0.0390169
Cln5	1.35342	0.000681693	0.00816449
Clnk	-5.22525	7.77983e-05	0.0012617
Clstn1	1.23445	0.000282611	0.00386385
Cltb	3.05798	2.43034e-17	3.4697e-15
Clu	-2.52836	1.86304e-12	1.44103e-10
Cmklr1	-1.89775	7.77181e-08	2.7592e-06
Cml3	3.73034	1.41514e-05	0.000283028
Cmtm8	-1.63506	0.00342336	0.0306583
Cnfn	10.2983	8.02711e-08	2.83857e-06
Cnih2	-1.76074	0.00162679	0.0168583
Cnksr2	3.19333	0.00387541	0.0339035
Cnn1	-3.42602	8.14406e-07	2.29126e-05
Cnp	-1.22752	0.000474427	0.00598384
Cnr1	-3.01131	4.41916e-05	0.000767207
Cnr2	-1.39635	0.000729253	0.00863776
Cnrip1	-2.62428	1.29904e-12	1.02247e-10
Cnst	1.54064	8.42963e-06	0.000178713
Cntn3	9.04776	0.000147483	0.00221886
Cntrob	-1.46836	2.80351e-05	0.000517511
Cobl	8.62427	4.48999e-14	4.32521e-12
Cobll1	1.06822	0.00345188	0.0308417
Coch	5.61961	0.000181572	0.00265725
Col12a1	-2.42303	0.00216193	0.0212743
Col15a1	-2.99024	0.00219956	0.0215618
Col16a1	-3.54465	5.13799e-22	1.19916e-19
Col18a1	-1.64504	4.23302e-05	0.000740619
Col1a1	-2.78736	9.76474e-06	0.000204116
Col1a2	-3.39051	1.76147e-07	5.77263e-06
Col23a1	-3.00806	2.79477e-08	1.09029e-06
Col27a1	-1.88299	1.1977e-07	4.11077e-06
Col4a3	7.8873	2.64569e-05	0.000492102
Col4a3bp	0.937956	0.0055872	0.0454288
Col4a6	-4.33338	0.000112989	0.00175804
Col5a1	-1.65383	1.42127e-06	3.73624e-05
Col5a2	-2.37478	0.00114365	0.0124982
Col5a3	-1.1061	0.00508282	0.042015
Col6a1	-2.95076	1.42819e-16	1.92626e-14
Col6a2	-2.76293	8.63209e-14	7.96169e-12
Col6a3	-2.87861	1.6671e-14	1.67584e-12
Col9a3	-2.3753	0.000197587	0.00285735
Colec12	-1.61196	2.44045e-06	6.04259e-05
Colgalt2	-1.58077	0.00180004	0.0182866
Coro1a	-2.34755	2.30486e-07	7.32967e-06
Cotl1	-2.67548	4.64303e-14	4.43484e-12
Cpe	1.64859	0.000217924	0.0031038
Cpeb4	1.14394	0.000800255	0.00931433
Cped1	-1.6407	2.34534e-06	5.83401e-05
Cplx2	0.957843	0.00487549	0.0407404
Cpn2	-4.72921	0.00136009	0.0144689
Cpne3	1.45222	2.20449e-05	0.000418947
Cpne7	-3.10041	7.47731e-05	0.00121926
Cpt1c	-1.15203	0.00083389	0.00965974
Cr2	5.11949	1.48372e-07	4.97165e-06
Crabp1	-1.96153	1.34096e-08	5.61486e-07
Crabp2	2.88707	2.30065e-15	2.62764e-13
Cracr2b	-1.49242	0.000104014	0.00163834
Crct1	5.75802	0.00171054	0.0175345
Creb3	0.983202	0.00390089	0.0340376
Crebl2	1.49498	2.12777e-05	0.000406472
Crhbp	1.15649	0.00122369	0.0132451
Crisp1	9.42434	1.33406e-09	6.64308e-08
Crmp1	1.79972	4.00358e-07	1.21145e-05
Cryab	8.69312	2.56684e-12	1.91372e-10
Cryl1	-1.92157	0.000252509	0.00352069
Csdc2	2.24236	0.00102545	0.0114345
Csf1	-1.94818	1.2994e-08	5.47501e-07
Csf1r	-2.42934	3.51372e-12	2.55578e-10
Csf2ra	-2.12445	5.90449e-07	1.71607e-05
Csf2rb2	-1.0066	0.00312467	0.0284292
Cspg4	-2.04864	2.25531e-06	5.661e-05
Cspg5	-1.37196	0.00617227	0.0492753
Csrnp1	1.26012	0.00138095	0.0146551
Cst7	-3.75403	0.00160974	0.0167118
Ctbs	-1.1512	0.00101595	0.0113475
Ctc1	-1.00015	0.00330756	0.0298002
Ctdspl	-2.03299	6.98128e-09	3.06172e-07
Cth	1.53388	0.000310881	0.00418878
Ctla2b	-1.44006	0.00387839	0.0339046
Ctnnd2	-2.40237	0.00342192	0.0306556
Ctsc	-2.18785	3.85933e-07	1.17044e-05
Ctse	-1.64694	0.004041	0.0349647
Ctsf	-1.83219	0.000615567	0.00748423
Ctsg	-5.69581	0.00276844	0.0256932
Ctsl	1.88116	0.00571094	0.0462667
Ctso	-1.57046	6.97721e-06	0.000151757
Ctsw	-6.8784	0.000263216	0.00363412
Cubn	5.10391	5.90656e-37	4.804e-34
Cul7	-1.03777	0.00215614	0.021237
Cx3cl1	-1.90556	6.80827e-07	1.95228e-05
Cx3cr1	-8.21361	4.9852e-35	3.34507e-32
Cxadr	4.5651	1.30764e-12	1.02623e-10
Cxcl16	-2.08161	2.70193e-08	1.05714e-06
Cxcl3	2.28978	0.00229477	0.0222996
Cxcr6	3.68548	4.58909e-05	0.000792097
Cxx1c	-1.58325	0.00376911	0.0331573
Cyb561	-1.81869	1.50159e-06	3.92814e-05
Cyb5b	1.24494	0.000224822	0.00318428
Cyb5r3	1.58546	3.8795e-06	9.06293e-05
Cybb	-3.41979	5.92549e-20	1.15692e-17
Cybrd1	-5.26557	8.18413e-15	8.78648e-13
Cyfip2	-3.21136	4.32642e-05	0.000753543
Cyld	1.14434	0.00077897	0.00909815
Cyp26b1	2.36358	0.00134164	0.0143294
Cyp27a1	-2.30283	1.06851e-05	0.000220776
Cyp2d22	-2.07892	2.26896e-06	5.67028e-05
Cyp2j9	-2.49825	0.00189432	0.0190497
Cyp46a1	-1.43791	0.000309787	0.00417614
Cyp4f16	-1.57226	1.23378e-05	0.000251533
Cyp51	1.74188	3.31693e-07	1.01861e-05
Cysltr1	-1.80695	0.000258834	0.00358839
Cysltr2	-3.65114	0.000360625	0.00474005
Cystm1	3.72369	8.3723e-09	3.63025e-07
Cyth2	1.01971	0.00251181	0.023856
Cyth4	-2.65498	1.15487e-13	1.04719e-11
Dab2	-1.84608	5.66257e-08	2.03736e-06
Dach1	3.38804	1.15319e-19	2.16444e-17
Dach2	4.68349	3.02425e-20	6.19625e-18
Dact2	-2.37285	8.36645e-05	0.00134868
Dact3	-1.14465	0.000991199	0.0111313
Dag1	1.04244	0.00225233	0.0219668
Dapk1	-1.60738	2.34988e-05	0.000444161
Dbn1	-1.36347	0.000257285	0.00356874
Dbndd2	1.27169	0.00234481	0.0226807
Dcaf17	-1.08379	0.00205804	0.0204433
Dcakd	-1.19253	0.000476767	0.00600683
Dcbld2	0.995825	0.00340482	0.0305331
Dchs1	-1.498	0.0013713	0.0145823
Dclk1	-2.52318	2.18921e-12	1.66454e-10
Dcst2	3.27349	0.00284249	0.0262805
Dctd	-2.41221	3.03098e-11	1.99881e-09
Ddah2	-2.11091	3.19033e-09	1.48403e-07
Ddhd1	1.15635	0.000678517	0.00813735
Ddit3	1.59959	0.000271413	0.00372811
Ddx19b	1.69393	1.39795e-06	3.68213e-05
Ddx25	-2.95786	0.00046259	0.00586506
Ddx28	1.40604	4.51908e-05	0.000782025
Ddx3y	-9.62396	2.43524e-28	1.03749e-25
Ddx58	-1.58743	4.84295e-06	0.000110625
Dedd2	1.80872	0.00211813	0.0209395
Dennd1c	-2.33003	0.00258373	0.0243855
Dennd2a	-2.79777	6.82051e-15	7.54199e-13
Dennd3	-1.2062	0.000940818	0.0106907
Depdc1b	-1.37542	0.00307088	0.0280253
Depdc7	-2.64648	9.19429e-07	2.54669e-05
Dfna5	-1.41839	0.00207363	0.0205373
Dgat2	1.95828	0.00567506	0.0460595
Dgke	1.43004	4.37618e-05	0.000760238
Dgkk	-3.19253	2.01493e-06	5.11644e-05
Dhcr24	2.12764	1.02788e-09	5.25492e-08
Dhrs1	1.60521	2.46815e-06	6.08872e-05
Dhrs3	-1.24216	0.000533772	0.00662954
Dhtkd1	-1.39984	0.000255759	0.00355493
Dhx32	1.44542	3.06374e-05	0.000560536
Dhx58	-1.80845	0.00212856	0.0210116
Diaph2	1.56262	6.02551e-06	0.000133436
Dio2	2.87087	8.18975e-08	2.88847e-06
Diras1	-1.92546	0.00514166	0.0423839
Diras2	-2.12329	5.48187e-05	0.000925949
Disp2	-4.37667	5.91591e-05	0.000991154
Dixdc1	1.33462	0.000106943	0.00167955
Dlc1	-1.42575	4.43272e-05	0.000769064
Dlg1	1.74218	3.75916e-07	1.14265e-05
Dlg2	2.18186	0.000282735	0.00386385
Dlg5	0.951937	0.00495642	0.0412236
Dlgap1	1.82951	0.000151861	0.00227961
Dlk1	-9.44735	2.48408e-25	8.03286e-23
Dlx1	-4.2874	3.97933e-26	1.35363e-23
Dlx1as	-9.46838	4.07648e-12	2.9412e-10
Dlx2	-7.28373	3.98424e-26	1.35363e-23
Dlx3	-4.82247	1.40129e-14	1.43006e-12
Dlx4	-3.66809	2.90349e-07	9.10392e-06
Dlx4os	-7.29678	0.00112714	0.0123631
Dmrta1	7.29403	2.41973e-24	6.76517e-22
Dmrta2	5.98971	1.19803e-14	1.24151e-12
Dmtf1	1.22356	0.000262568	0.00363262
Dmxl2	1.21421	0.00047301	0.00597007
Dna2	-1.70173	1.59965e-06	4.16438e-05
Dnah12	1.93743	0.00540559	0.0442066
Dnajb11	1.17926	0.000575158	0.00706187
Dnajb4	1.35659	7.95727e-05	0.00128969
Dnajb9	1.20776	0.000415147	0.00533392
Dnajc22	4.62299	2.65045e-16	3.40374e-14
Dnajc27	-1.24672	0.000512897	0.00640882
Dnajc28	-1.79451	3.90659e-05	0.000689822
Dnajc3	1.22284	0.000365429	0.0047938
Dnase1l1	1.06087	0.00199699	0.0199179
Dnase1l3	-4.24125	0.000113861	0.00176955
Dnm1	-1.58127	0.00295266	0.0271402
Dnm3	1.42462	5.23661e-05	0.000890124
Dnm3os	-0.970012	0.00519127	0.0427379
Dnmt3b	-1.80861	6.49154e-05	0.00107352
Dnmt3l	-2.11987	0.00409961	0.0353649
Dock10	-1.7579	9.67137e-07	2.66783e-05
Dock2	-1.94156	7.90521e-08	2.80285e-06
Dock4	-2.01191	8.58012e-06	0.000181617
Dock6	-1.23038	0.0017319	0.0177285
Dock8	-2.91049	8.98582e-07	2.49668e-05
Dok2	-2.21179	0.000104284	0.00164163
Dok3	-1.64107	7.30122e-06	0.000158291
Dot1l	0.942713	0.00546665	0.044638
Dpcr1	-4.32477	0.000132089	0.00201665
Dpep2	2.96202	2.60861e-08	1.02361e-06
Dpep3	4.2211	1.6785e-09	8.17621e-08
Dpp10	2.32592	1.70113e-08	6.92845e-07
Dpp6	-4.7	0.000357308	0.00470431
Dpy19l3	1.06526	0.00185478	0.0187095
Dpys	2.35664	8.30575e-05	0.0013397
Dpysl3	1.16625	0.00061416	0.00747915
Drosha	-1.02938	0.00214101	0.0211267
Drp2	-1.5108	0.00141901	0.0149946
Dsc2	-5.92035	0.00281284	0.0260603
Dsel	-1.23059	0.000425529	0.00545164
Dsn1	-0.936741	0.00623866	0.0497314
Dsp	-3.88085	8.15072e-05	0.00131628
Dtl	-1.01527	0.00233086	0.0225768
Dtna	1.01568	0.00290816	0.0267771
Dtx3l	-1.78463	9.71859e-07	2.6781e-05
Dtx4	-2.00433	1.80572e-08	7.29903e-07
Dus2	1.37814	0.000156307	0.0023346
Dusp1	2.81573	1.59509e-05	0.000315725
Dusp14	0.953844	0.00465539	0.0392187
Dusp2	-2.5694	2.63372e-11	1.76226e-09
Dusp23	-2.7418	5.22395e-08	1.89218e-06
Dusp28	1.46563	0.000615041	0.00748309
Dusp6	-1.532	6.93195e-06	0.000150895
Dusp8	1.01911	0.00481024	0.0402829
Dusp9	-1.90768	5.9507e-06	0.000131888
Dynap	5.11634	4.15082e-16	5.25509e-14
Dync1li1	1.27905	0.000169202	0.002496
Dync2li1	-1.01662	0.003757	0.0330725
Dyrk3	-1.75433	1.7274e-05	0.00033941
Dysf	1.75015	4.05543e-07	1.22576e-05
E230013L22Rik	-1.88222	0.00217392	0.0213495
E2f2	-1.71375	6.03739e-06	0.000133589
E430018J23Rik	1.49559	3.86116e-05	0.00068284
E530001K10Rik	8.62958	1.31189e-07	4.46224e-06
Eaf1	0.995307	0.00323232	0.0292204
Ear2	-6.11052	1.08463e-06	2.9615e-05
Ebf3	-3.01591	6.82826e-15	7.54199e-13
Echdc2	-3.17406	4.24627e-05	0.000741027
Edil3	-2.17233	1.15341e-09	5.83006e-08
Edn2	6.54296	0.000595521	0.0072952
Ednra	-2.90534	3.48256e-06	8.24995e-05
Efcab11	-1.8294	0.000975827	0.0110001
Efcab5	-2.04379	0.000796869	0.00927974
Efcab8	2.37987	0.00074953	0.00882139
Efcc1	3.83986	1.48279e-07	4.97165e-06
Efemp1	-1.95365	4.0627e-08	1.51449e-06
Efhc1	-2.46475	3.16186e-08	1.21163e-06
Efhd1	5.19998	1.42915e-05	0.000285617
Efhd2	-1.30271	0.000131047	0.00200208
Efna2	-3.69965	3.51081e-18	5.54295e-16
Efna5	1.6253	4.03952e-06	9.3952e-05
Efnb1	-2.20561	2.03632e-05	0.00039095
Efr3a	-2.01972	4.62569e-09	2.09365e-07
Efs	1.64051	9.84149e-06	0.000205241
Egfr	-1.747	0.00331152	0.0298159
Egln3	-1.95533	2.09441e-08	8.34037e-07
Egr1	1.17966	0.00486689	0.0406812
Ehd4	0.93871	0.00534811	0.0438032
Eid2	0.996995	0.00393605	0.0342349
Eif2b2	1.76945	2.4935e-07	7.88287e-06
Eif2b3	1.03142	0.00236429	0.0227528
Eif2d	-1.34034	8.64318e-05	0.00138746
Eif3c	0.966443	0.00461771	0.0389747
Eif4e3	-1.73547	0.00041341	0.00531923
Eldr	-1.70764	0.000241331	0.0033895
Elmo1	-2.00439	2.13716e-05	0.000407686
Elmod1	10.4474	3.96222e-22	9.41116e-20
Elmod2	-1.53853	8.18877e-06	0.000174019
Emb	-2.0328	6.43673e-09	2.83681e-07
Emc7	0.925807	0.00586291	0.047212
Emid1	-1.59037	0.0061719	0.0492753
Emilin1	-3.12578	4.61374e-17	6.44963e-15
Eml2	-3.21518	1.96056e-16	2.59218e-14
Eml4	-1.32225	0.000112462	0.00175289
Emp1	1.82239	9.04918e-08	3.1625e-06
Emp2	1.29162	0.000172742	0.0025391
Emp3	1.16791	0.000582896	0.00715033
Emx2	-2.18854	8.00457e-07	2.25675e-05
Emx2os	-3.30071	7.85726e-06	0.000168307
En1	-3.2895	6.76041e-14	6.32227e-12
Enc1	-1.22706	0.000281259	0.0038476
Eng	-1.89176	1.42974e-07	4.81483e-06
Engase	-2.21644	0.00420737	0.0361594
Eno1	1.33927	8.45195e-05	0.00136165
Eno1b	1.23486	0.000369751	0.00484576
Eno3	2.51813	0.000174259	0.00255999
Enox1	-1.84531	3.66895e-07	1.11649e-05
Enpp1	-2.67994	1.00149e-12	8.02384e-11
Enpp2	-1.3949	0.000899885	0.0103041
Enpp3	-3.83429	8.54697e-15	9.1032e-13
Enpp4	2.00788	1.31909e-08	5.54057e-07
Enpp5	3.0242	2.63001e-06	6.4289e-05
Enthd1	-3.21285	1.27794e-15	1.50711e-13
Entpd1	-1.09653	0.00129099	0.0138611
Entpd6	-1.87417	1.4955e-07	4.99866e-06
Epb41l3	-1.83598	1.43398e-07	4.82306e-06
Epb41l4a	1.77585	1.61404e-06	4.19775e-05
Epha2	2.02342	5.91046e-09	2.61777e-07
Epha3	-1.69127	0.00166792	0.0172247
Epha7	1.60616	0.00137234	0.0145876
Ephb1	-2.22858	1.22018e-06	3.25664e-05
Ephb2	-4.18329	2.0814e-14	2.06907e-12
Ephb3	-3.60494	6.81133e-10	3.59167e-08
Ephb6	2.35489	1.82234e-05	0.000356758
Ephx1	2.27163	1.36365e-10	8.02642e-09
Epor	-2.63645	2.1554e-07	6.887e-06
Eps8	1.88709	4.8303e-08	1.76388e-06
Erap1	-1.06197	0.00173336	0.0177367
Erc2	2.8363	1.45334e-14	1.47757e-12
Erdr1	-1.61339	2.90796e-06	7.03149e-05
Ereg	2.69037	3.02541e-14	2.98536e-12
Erg	-1.12932	0.00190146	0.0191072
Ergic1	1.01226	0.00298032	0.0273196
Erich2	-2.67652	0.000343264	0.00455874
Erich2os	-7.47158	0.000455432	0.00578778
Ermp1	-1.78708	1.8298e-07	5.98196e-06
Ero1l	2.9128	6.01926e-09	2.66156e-07
Ero1lb	1.7754	0.000155416	0.00232389
Esd	1.56697	5.32642e-06	0.000119733
Esm1	2.7685	8.86105e-15	9.40042e-13
Espl1	-1.10829	0.00105914	0.0117405
Espn	-4.51579	1.95018e-05	0.000376567
Esx1	-3.91313	7.48027e-23	1.82519e-20
Etaa1os	-2.62063	0.00435471	0.0372231
Etl4	2.09945	2.66905e-09	1.2524e-07
Etos1	-2.16736	0.00491537	0.0409834
Eva1c	1.08088	0.00260668	0.0245572
Evc	-1.14338	0.000849678	0.0098172
Evi2a	-1.00072	0.00295645	0.0271657
Evx2	10.9996	9.18682e-28	3.79345e-25
Exd1	-1.2686	0.0013572	0.0144667
Exo1	-1.44246	3.33383e-05	0.000603779
Exoc3l	-1.64069	5.5041e-05	0.000928536
Exoc3l2	-2.46098	0.00350254	0.0312103
Exoc5	1.1452	0.000682421	0.00816957
Exoc6b	0.959734	0.00504568	0.0417724
Extl3	1.45953	0.000371779	0.0048593
Eya2	-6.27622	8.40211e-33	4.90245e-30
Eya4	1.9814	3.99618e-05	0.000702867
Ezh1	0.959242	0.00458605	0.0387561
Ezr	3.23996	1.21058e-11	8.37422e-10
F3	2.99455	2.48302e-06	6.11415e-05
F630028O10Rik	-1.99119	0.000320077	0.00429973
F730043M19Rik	-2.32241	6.25806e-08	2.24854e-06
Fa2h	3.59	0.00297965	0.0273196
Fabp9	-7.76115	0.0001002	0.00158291
Fads2	1.39072	6.17703e-05	0.0010304
Fads3	2.11763	1.60918e-09	7.86708e-08
Faf1	1.26516	0.00020759	0.00298112
Fam102a	-1.68815	2.49983e-06	6.14989e-05
Fam105a	-2.247	0.000742525	0.00875631
Fam107b	1.92179	2.55388e-08	1.00507e-06
Fam109b	-3.53419	1.28026e-15	1.50711e-13
Fam110c	3.85643	2.37942e-10	1.33661e-08
Fam111a	-1.13828	0.00559309	0.0454611
Fam117a	-1.77388	1.94256e-06	4.95142e-05
Fam122b	-1.6736	4.29977e-06	9.92312e-05
Fam124a	2.80167	0.000660748	0.00795268
Fam131b	-2.60814	1.23056e-07	4.21279e-06
Fam132a	-1.61489	8.93999e-06	0.000188491
Fam134b	2.25964	1.43353e-10	8.34621e-09
Fam13c	1.03935	0.00493196	0.0410844
Fam149a	-1.3049	0.000142001	0.00215152
Fam159a	6.63827	5.90778e-07	1.71607e-05
Fam167a	-4.68688	4.23991e-19	7.48679e-17
Fam167b	-2.25029	0.000157417	0.00234987
Fam169a	2.95337	0.00572142	0.0463377
Fam169b	1.89107	0.00024306	0.00340486
Fam171a1	1.02485	0.00252998	0.0239861
Fam181b	7.88574	8.57753e-62	5.75552e-58
Fam185a	-1.23201	0.000518002	0.0064696
Fam189a1	2.67175	7.5551e-13	6.14482e-11
Fam189a2	4.87413	0.00154442	0.0161167
Fam189b	1.5826	4.71901e-06	0.000108255
Fam198a	-5.62702	9.41723e-07	2.60344e-05
Fam198b	-0.987157	0.00373599	0.0329091
Fam19a1	-2.61292	0.00100289	0.0112437
Fam19a3	-2.58069	0.00110511	0.0121862
Fam19a5	-3.74838	2.83636e-11	1.8797e-09
Fam20c	-2.03042	2.92841e-07	9.14999e-06
Fam210b	-1.07141	0.003374	0.0303174
Fam213a	3.73372	2.56129e-08	1.00652e-06
Fam234b	-1.14091	0.0011159	0.0122649
Fam43b	-6.23923	4.78825e-06	0.000109562
Fam46b	2.18318	0.00320663	0.0290175
Fam46c	-1.63184	0.00214311	0.0211397
Fam49a	-3.03117	3.31509e-15	3.77021e-13
Fam49b	-2.31268	3.34494e-11	2.17908e-09
Fam63a	1.88847	0.00168427	0.0173468
Fam69c	3.38534	2.9482e-05	0.000542356
Fam78a	-1.87783	2.56801e-05	0.000480316
Fam78b	-1.71511	0.00153037	0.0160057
Fam83a	-5.04337	4.34739e-10	2.36681e-08
Fam83h	2.367	1.09052e-10	6.51882e-09
Fanca	-1.07581	0.00203032	0.0202128
Fap	-2.81975	0.0020124	0.0200642
Far1	1.18056	0.000469018	0.00593235
Far2os1	-3.78864	1.30685e-09	6.51968e-08
Fat1	1.69468	0.00156398	0.0162955
Fat4	-1.25004	0.000679515	0.00814568
Fbln2	-2.59688	1.89561e-13	1.65727e-11
Fbxl6	-1.15906	0.000790233	0.00921767
Fbxo16	11.0055	1.01497e-27	4.12755e-25
Fbxo17	-1.3456	0.000599156	0.00732969
Fbxo33	1.50045	1.15874e-05	0.000237916
Fbxo6	1.33071	0.000103699	0.00163435
Fcgr1	-2.23025	9.57159e-05	0.00152013
Fcgr2b	-1.08037	0.0011422	0.0124925
Fcgr3	-1.14202	0.000733041	0.00867086
Fcgrt	-1.30359	0.000121733	0.00186918
Fcho1	-2.87991	0.00110896	0.01221
Fchsd2	0.974816	0.00395362	0.0343374
Fcrl5	5.11148	0.000395905	0.00512348
Fcrl6	-5.86249	6.34515e-05	0.00105191
Fcrls	-5.03886	4.51215e-14	4.32521e-12
Fdft1	1.6169	2.14464e-06	5.41506e-05
Fdps	1.76206	4.09475e-07	1.23487e-05
Fer1l6	1.11457	0.00166244	0.0171813
Fermt3	-1.5221	1.1446e-05	0.00023541
Fgd1	-1.30701	0.000149601	0.00224947
Fgd2	-2.79915	8.01973e-13	6.48342e-11
Fgd4	-1.47947	2.85588e-05	0.000526817
Fgf5	4.89017	0.00305665	0.0279355
Fgfbp1	7.82256	0.000107104	0.00168109
Fgfbp3	2.79131	2.59572e-05	0.00048415
Fgfr1	-1.44341	0.0043849	0.0374334
Fggy	-3.99788	3.99535e-13	3.33029e-11
Fhdc1	1.08727	0.00344825	0.0308196
Fhl1	2.10248	0.00169917	0.0174594
Fhl2	-0.945328	0.00477448	0.0400585
Ficd	1.16358	0.000917943	0.0104636
Figf	1.00455	0.0044048	0.0375674
Fkbp10	-0.955914	0.00446122	0.0379282
Fkbp5	-1.38414	0.00181214	0.0183885
Fli1	-1.63426	9.89054e-05	0.00156523
Flnb	0.974407	0.00409961	0.0353649
Flt3	7.03213	2.87888e-20	5.94377e-18
Flywch2	5.2016	3.13113e-18	5.00235e-16
Fmn1	1.13034	0.00115204	0.0125797
Fmn2	3.63122	1.65144e-07	5.4587e-06
Fmnl1	-2.14587	2.47415e-09	1.16912e-07
Fmo5	-1.66789	0.000959628	0.0108677
Fmo6	3.80031	0.00392792	0.0342068
Fn1	-2.8636	0.00122734	0.0132686
Fndc3c1	6.95747	2.08756e-33	1.27341e-30
Fosb	2.14554	3.66554e-05	0.000655014
Foxa2	7.68886	1.36209e-13	1.2268e-11
Foxc1	1.80913	4.84901e-07	1.43809e-05
Foxd1	7.00198	2.90404e-06	7.02836e-05
Foxj3	1.09233	0.00149042	0.0156628
Foxo3	-1.80749	1.60171e-07	5.30086e-06
Foxp1	0.924961	0.0055452	0.045142
Foxq1	2.09391	4.81172e-07	1.42861e-05
Foxs1	-4.70156	4.16091e-27	1.61853e-24
Frat2	3.41937	3.91039e-16	4.97417e-14
Frmd3	8.82138	1.71685e-61	9.21604e-58
Frmd4b	-1.37687	7.67629e-05	0.00124746
Frmpd4	6.72206	6.16006e-11	3.8361e-09
Frzb	-1.39162	0.00143377	0.0151267
Fsd1l	1.21786	0.000545586	0.0067577
Fst	5.57111	3.73718e-20	7.59893e-18
Fstl1	-1.52706	0.00221746	0.0217135
Furin	1.14057	0.000778298	0.00909815
Fut10	-1.7819	6.55113e-07	1.88257e-05
Fut8	-1.20979	0.000386733	0.0050193
Fut9	5.17343	0.000168326	0.00248644
Fxyd5	1.20967	0.000343465	0.00455915
Fyb	-2.63291	2.32492e-12	1.74792e-10
Fzd3	4.73212	4.36936e-32	2.49518e-29
Fzd6	1.16005	0.00139041	0.0147388
Fzd7	1.64242	1.66352e-06	4.30973e-05
Fzd8	1.62338	2.0038e-05	0.000385534
Fzd9	1.8372	0.00192777	0.0193137
G530011O06Rik	-2.4246	0.000114264	0.00177479
Gab1	-1.14956	0.00101589	0.0113475
Gab3	-1.48537	0.000750721	0.00882969
Gabbr2	-3.90411	0.000724778	0.00859382
Gabrb2	2.7391	0.00487945	0.0407587
Gad2	7.29128	0.000254149	0.00354172
Gadd45b	1.64019	0.00453672	0.0384604
Gal3st1	6.18813	1.21563e-05	0.000248307
Gale	0.962872	0.004529	0.038407
Galnt10	-2.70686	1.2083e-09	6.07316e-08
Galnt12	-2.90279	8.20515e-08	2.89011e-06
Galnt13	-2.95534	9.61504e-12	6.70306e-10
Galnt3	-4.12857	1.23534e-19	2.30254e-17
Galnt7	1.25587	0.000224125	0.0031761
Ganc	-1.18038	0.000892015	0.0102315
Gap43	2.47429	2.6272e-12	1.94254e-10
Gapdh	1.21172	0.000333182	0.00445793
Gapt	-2.46188	0.00198421	0.01982
Garem	1.83899	3.94161e-05	0.000695091
Gata2	-3.24339	2.29677e-17	3.29654e-15
Gata3	2.07892	1.94634e-07	6.29396e-06
Gata4	-3.86495	0.00182266	0.0184744
Gatm	-3.69996	5.60064e-08	2.02317e-06
Gatsl2	-1.77942	0.000703654	0.00837891
Gatsl3	-2.38993	2.88405e-09	1.34857e-07
Gbe1	1.67587	2.59984e-05	0.000484581
Gbgt1	-2.15524	3.69286e-05	0.00065858
Gbp2	-1.82555	0.000911955	0.0104246
Gbp5	-2.35313	0.000262348	0.00363146
Gbp6	-2.58905	0.00610127	0.048781
Gbp7	-2.3403	1.41828e-10	8.29341e-09
Gca	-1.58522	0.00595989	0.0478217
Gclc	1.77509	0.000120129	0.00185169
Gclm	1.02892	0.00295972	0.0271817
Gcnt2	1.42442	3.69854e-05	0.000659156
Gcnt3	6.32811	1.07957e-06	2.95067e-05
Gdf10	3.16267	5.57292e-10	2.98557e-08
Gdf3	-3.18579	2.01671e-05	0.000387463
Gdpd2	7.13281	9.24814e-10	4.79088e-08
Gdpd5	-1.79002	4.32488e-07	1.29989e-05
Gfi1	-4.60383	2.35626e-10	1.33141e-08
Gfod1	1.39162	4.1956e-05	0.000735051
Gfra2	-3.94666	5.36706e-24	1.42626e-21
Gfra4	-2.87123	1.48314e-13	1.32251e-11
Ggh	3.22345	6.22113e-19	1.09134e-16
Ggt7	-2.7019	5.41706e-09	2.4192e-07
Ggta1	-1.15282	0.000613837	0.00747861
Gimap4	-1.80502	0.00421215	0.0361889
Gimap7	-8.362	0.0046744	0.0393417
Gimap9	-3.04131	1.65233e-12	1.28546e-10
Gjb4	4.93159	4.12969e-24	1.13103e-21
Gjd4	5.62859	0.000184742	0.00269724
Gla	1.70166	0.00511685	0.0422314
Gldc	1.63185	0.0047598	0.0399728
Gldn	6.92161	2.90102e-38	2.59545e-35
Gldnos	7.33503	0.00466082	0.0392398
Gli1	-1.63689	0.00624541	0.0497557
Gli2	-4.67104	2.21114e-15	2.55806e-13
Glipr2	-2.36636	3.44735e-10	1.89605e-08
Glis3	-2.24059	6.36669e-07	1.83744e-05
Glod5	4.88096	0.000433923	0.00555124
Glrb	-2.26296	6.8735e-05	0.00113111
Glrp1	-3.65892	1.42657e-09	7.04015e-08
Glud1	1.01516	0.00254684	0.0241119
Gm10040	1.73649	9.27336e-05	0.00147977
Gm10069	-4.06378	6.24721e-05	0.00104017
Gm10134	-2.33129	0.00585082	0.0471438
Gm10172	2.74195	0.00238738	0.0229093
Gm10182	-1.35965	0.000143221	0.00216689
Gm10327	1.88271	0.00268178	0.0251236
Gm10421	5.0084	0.000348786	0.0046125
Gm1045	3.83955	2.96579e-08	1.15198e-06
Gm10471	8.24729	0.000137333	0.00208958
Gm10524	1.39241	3.57693e-05	0.000641742
Gm10544	-7.01481	0.00379412	0.0333554
Gm10552	4.53692	0.00512156	0.0422442
Gm10553	7.32476	6.27518e-15	7.07672e-13
Gm10561	1.04308	0.00278551	0.0258249
Gm10660	2.18564	0.00013699	0.00208672
Gm10735	2.51478	0.000399049	0.00516167
Gm11427	3.02951	0.00339218	0.0304502
Gm11613	1.64111	0.00137318	0.0145907
Gm11795	8.0198	2.81573e-06	6.84548e-05
Gm12295	8.13854	9.90264e-07	2.72602e-05
Gm12371	-7.52777	0.000348859	0.0046125
Gm12415	1.7413	0.0018496	0.0186769
Gm12419	1.40242	0.00230529	0.0223775
Gm12439	2.84925	0.000718385	0.00853539
Gm12648	7.42302	0.000169252	0.002496
Gm12840	4.87772	9.13894e-16	1.10491e-13
Gm13031	-3.75723	4.76791e-07	1.41717e-05
Gm13111	-9.31469	1.78807e-06	4.60131e-05
Gm13212	-2.18948	0.0047459	0.0398686
Gm13346	3.76195	1.40769e-05	0.000282169
Gm13393	6.66235	0.00597605	0.0479084
Gm13394	1.32843	0.000109909	0.00171909
Gm13415	12.5234	1.35661e-06	3.57677e-05
Gm13470	1.50493	0.00178127	0.0181508
Gm13496	-3.18868	0.00367628	0.0324364
Gm13652	6.13484	2.34578e-16	3.04158e-14
Gm13710	-2.32788	3.7961e-06	8.89846e-05
Gm13889	-1.3374	0.000476921	0.00600683
Gm13990	5.04104	0.00111007	0.0122108
Gm14009	-4.75354	0.000388768	0.00504128
Gm14029	-3.63506	0.000296833	0.00402984
Gm14120	6.00701	2.79158e-07	8.76875e-06
Gm14135	6.78126	0.00392353	0.0341796
Gm14137	1.75282	4.99773e-07	1.47893e-05
Gm14148	1.12858	0.00157283	0.0163686
Gm14295	-1.19533	0.0024104	0.0230642
Gm14296	-1.70532	6.48796e-06	0.000142385
Gm14305	-1.8739	0.00168709	0.0173652
Gm14377	4.43747	2.9004e-13	2.4635e-11
Gm14396	7.88921	8.18822e-06	0.000174019
Gm14403	-3.76085	2.07584e-18	3.39728e-16
Gm14418	-1.68818	0.00073334	0.00867086
Gm14420	-2.26641	1.47949e-09	7.28614e-08
Gm14547	2.65855	5.5541e-06	0.00012427
Gm14848	-3.36272	0.00122629	0.0132662
Gm15050	3.38217	3.17789e-07	9.81328e-06
Gm15242	-3.59622	8.00173e-05	0.00129533
Gm15287	1.71017	0.000384435	0.00499915
Gm15413	1.59445	0.00188918	0.0190123
Gm15446	-1.14	0.00570036	0.0462368
Gm15491	-1.64305	0.00477712	0.0400681
Gm15640	2.50495	3.49541e-05	0.000629221
Gm15645	1.27245	0.000325922	0.0043695
Gm15663	-4.14614	1.02931e-05	0.000213664
Gm15675	1.56836	0.0042623	0.0365612
Gm15706	-1.67912	0.000715268	0.00850213
Gm15731	6.54385	4.40602e-35	3.03225e-32
Gm15767	7.65085	0.00184953	0.0186769
Gm15854	2.79213	1.13005e-13	1.02815e-11
Gm15860	-3.10859	2.89523e-06	7.0193e-05
Gm15894	-2.74842	0.000846064	0.00978387
Gm15958	-4.89253	1.89631e-07	6.16188e-06
Gm16124	1.25495	0.00529346	0.0434498
Gm16576	-1.94919	0.000286258	0.00390603
Gm16638	-1.90394	0.000560658	0.00691864
Gm16701	-1.50977	0.000230053	0.0032481
Gm1673	1.51962	1.67727e-05	0.000330528
Gm17024	1.40428	0.00461209	0.0389517
Gm17101	-7.62881	0.00348817	0.0311038
Gm17167	2.58037	7.45626e-06	0.000160744
Gm17399	-3.42889	0.00037058	0.00484952
Gm17615	2.52971	3.00263e-05	0.000550858
Gm19434	-2.77531	0.0033307	0.0299493
Gm19541	8.52626	1.82954e-11	1.24632e-09
Gm19557	-1.7009	0.0011338	0.0124057
Gm19585	-7.54588	0.00382877	0.033616
Gm19589	-3.79534	7.01748e-08	2.50547e-06
Gm20125	4.85581	8.0286e-11	4.93107e-09
Gm20186	4.59783	9.64096e-15	1.01476e-12
Gm20379	-2.72469	0.000415062	0.00533392
Gm20387	-6.99061	0.00398098	0.0345443
Gm20400	5.12324	9.90365e-24	2.58072e-21
Gm20442	5.85893	0.00112434	0.0123425
Gm20482	-4.25221	0.00605388	0.0484599
Gm20554	-2.83533	0.00370667	0.0326615
Gm20559	-1.78211	0.00034742	0.004598
Gm20634	1.80332	0.00337045	0.0302957
Gm20667	-1.57135	0.00389631	0.0340187
Gm20731	3.72663	0.000908564	0.0103947
Gm2115	-2.87649	6.73612e-15	7.50197e-13
Gm21833	1.74534	0.00227052	0.022112
Gm21847	3.94173	0.00249685	0.0237643
Gm21897	1.47539	0.00131194	0.0140508
Gm2415	-2.21626	2.60558e-06	6.38081e-05
Gm2635	8.34116	0.00247809	0.0236277
Gm26529	-1.99924	0.000229935	0.0032481
Gm26532	2.11674	4.45875e-09	2.02492e-07
Gm26542	-3.82528	0.00101262	0.0113244
Gm266	-7.05791	1.83017e-15	2.12648e-13
Gm26637	-3.09457	0.00274127	0.025556
Gm26672	-6.85874	2.96146e-07	9.23179e-06
Gm26705	3.86174	1.27579e-12	1.00713e-10
Gm26708	5.2805	0.000767044	0.00898624
Gm26722	1.3987	0.00192607	0.0193039
Gm26809	2.90909	9.12202e-07	2.52929e-05
Gm26862	2.03865	7.84959e-06	0.000168277
Gm26902	-2.20528	0.00101168	0.0113187
Gm26908	-3.75878	9.8404e-06	0.000205241
Gm2694	4.53387	1.67487e-14	1.67737e-12
Gm27016	8.20711	5.05675e-07	1.49146e-05
Gm27477	2.74258	3.44036e-05	0.000620977
Gm2788	-1.99746	3.90895e-06	9.11522e-05
Gm28035	-2.92379	0.00142496	0.0150516
Gm28187	2.94686	5.38258e-08	1.94701e-06
Gm28196	2.64978	1.1545e-06	3.11113e-05
Gm28230	1.75718	0.00605299	0.0484599
Gm28309	7.87747	8.39789e-06	0.000178181
Gm28417	-2.36774	0.00380107	0.0333947
Gm28653	-10.693	8.46362e-54	2.27164e-50
Gm28875	1.84002	1.92581e-07	6.23782e-06
Gm28893	5.63977	3.33042e-19	5.99923e-17
Gm28932	4.96713	3.8918e-09	1.78557e-07
Gm29055	2.28908	4.55411e-06	0.00010492
Gm29100	1.18346	0.00172746	0.0176898
Gm29243	3.00133	3.86197e-05	0.00068284
Gm29367	-4.36246	0.00387889	0.0339046
Gm29562	-2.22365	6.19537e-10	3.29928e-08
Gm29650	-1.45556	0.00324501	0.0293056
Gm29668	2.15157	0.00495789	0.0412236
Gm29865	4.74855	1.39446e-18	2.33921e-16
Gm2a	-1.57637	2.75967e-05	0.000510824
Gm30332	8.49814	3.26655e-08	1.24892e-06
Gm3052	-2.9799	2.12101e-12	1.61727e-10
Gm32496	7.69302	3.52005e-05	0.000632808
Gm33707	1.7192	0.0043869	0.0374375
Gm3555	2.39562	8.903e-07	2.4788e-05
Gm35986	-6.95114	0.00485335	0.0405807
Gm36947	9.52579	5.51478e-07	1.60539e-05
Gm37131	2.92517	1.31361e-10	7.76591e-09
Gm37140	2.47089	0.00465872	0.0392344
Gm37158	1.74379	1.36229e-05	0.000274298
Gm37192	5.71305	0.000345714	0.00458221
Gm37233	-4.35825	2.7644e-05	0.000510995
Gm37249	-1.79962	0.0051258	0.0422662
Gm37277	4.52284	7.90468e-25	2.38384e-22
Gm37352	2.78742	0.000886927	0.0101949
Gm37359	3.17655	0.000161981	0.002406
Gm37435	-5.63593	2.94835e-06	7.11634e-05
Gm37503	2.4654	0.0024247	0.0231763
Gm37515	2.03033	1.03846e-06	2.84411e-05
Gm37565	-4.70966	0.000947924	0.0107505
Gm37691	-4.1454	7.73141e-05	0.0012546
Gm37795	-1.19923	0.0025168	0.0238864
Gm37811	3.58975	6.86793e-05	0.00113089
Gm37818	-5.40246	1.90738e-05	0.000369366
Gm37855	1.80731	0.00148734	0.0156366
Gm379	2.18772	1.82857e-05	0.000357457
Gm37954	1.49993	0.00014214	0.00215175
Gm38050	2.76013	0.000569755	0.00700835
Gm38224	4.78382	1.206e-07	4.13399e-06
Gm38391	2.18241	5.20603e-07	1.5271e-05
Gm3912	-5.21464	2.39745e-16	3.09363e-14
Gm4117	1.2968	0.000355696	0.00468796
Gm42427	1.39508	0.00222512	0.0217592
Gm42513	1.28445	0.00222543	0.0217592
Gm42533	6.86223	0.00267827	0.0251082
Gm42669	2.05992	0.00204199	0.0203064
Gm42679	-2.48694	0.000969724	0.0109543
Gm42692	7.91661	5.94831e-06	0.000131888
Gm42693	9.34593	2.31703e-12	1.74689e-10
Gm42718	1.57407	0.000294927	0.004006
Gm42755	2.51089	0.00032781	0.00439261
Gm42785	1.79542	1.40052e-06	3.68529e-05
Gm42788	-3.02216	0.000317338	0.00426721
Gm42857	5.04137	5.23106e-09	2.34393e-07
Gm42904	5.30517	0.00471839	0.0396623
Gm42927	1.20404	0.00235305	0.0227094
Gm43003	3.18862	9.99209e-05	0.00157943
Gm43041	-2.21811	3.7434e-05	0.000666266
Gm43057	2.26631	0.00221535	0.0217008
Gm43103	4.95282	0.000862498	0.00995676
Gm43153	-3.04072	0.000475064	0.00598906
Gm43154	1.74406	0.00318033	0.0288282
Gm43195	2.19998	0.00135829	0.0144689
Gm43197	-1.20231	0.000600158	0.00733526
Gm43300	2.11805	0.00179262	0.0182457
Gm43303	-1.53739	0.00179481	0.0182541
Gm43352	-4.26981	6.84529e-06	0.000149372
Gm43366	5.83596	9.30956e-15	9.83735e-13
Gm43391	4.79343	0.000217934	0.0031038
Gm43412	1.89997	0.00187227	0.0188562
Gm43429	-4.79547	0.00092628	0.0105434
Gm43445	2.36081	0.00184709	0.0186672
Gm43498	1.50261	0.00180555	0.0183356
Gm43591	6.96041	0.00178221	0.0181535
Gm43618	2.92097	5.95251e-05	0.000996665
Gm4366	1.37136	0.000185809	0.00270891
Gm43660	3.32007	2.4491e-06	6.05842e-05
Gm43970	5.79013	9.93862e-09	4.2409e-07
Gm44040	-4.70778	0.000819753	0.00951651
Gm44089	-4.32241	8.50615e-05	0.00136873
Gm44090	-3.70628	0.00395443	0.0343374
Gm44190	3.42895	0.00408012	0.035235
Gm44210	3.86182	9.11358e-06	0.000191549
Gm44245	3.3138	1.37679e-11	9.47516e-10
Gm44249	1.67335	0.000656206	0.00791049
Gm44274	2.18943	0.00411649	0.0354806
Gm44275	2.7269	8.31123e-11	5.05835e-09
Gm4477	7.31566	0.000349458	0.00461814
Gm4631	-1.47065	5.38957e-05	0.00091241
Gm4673	1.42818	0.000489933	0.00615051
Gm4675	6.88203	0.00261335	0.0246027
Gm4759	-5.92329	9.24226e-06	0.000193799
Gm4951	-2.94714	0.000787664	0.0091917
Gm5067	5.12578	0.00183321	0.0185603
Gm5431	-1.70405	0.00161702	0.0167765
Gm5535	-3.19365	1.3744e-13	1.23374e-11
Gm5577	-1.50571	0.00443603	0.0377499
Gm5694	9.05068	3.09401e-18	4.97265e-16
Gm5855	1.16731	0.00123489	0.0133378
Gm6089	9.00742	5.45291e-11	3.43559e-09
Gm684	-1.90549	0.00612552	0.0489312
Gm7347	4.5517	0.00590593	0.0474454
Gm7598	4.02976	1.42447e-09	7.04015e-08
Gm7871	4.20755	2.66532e-12	1.9653e-10
Gm7897	3.85077	4.36753e-13	3.60691e-11
Gm807	-2.95277	1.77052e-06	4.56602e-05
Gm8113	-1.80912	2.2772e-07	7.25029e-06
Gm8703	2.42088	0.00238837	0.0229106
Gm8810	-1.59401	0.000649013	0.00784663
Gm8818	5.60543	1.56856e-09	7.6825e-08
Gm8883	-4.07227	3.42493e-05	0.000618608
Gm8898	-1.64547	0.000286047	0.00390514
Gm8941	-3.72469	4.29706e-05	0.000749403
Gm8995	-2.25163	5.94477e-06	0.000131888
Gm9429	1.65866	0.000552294	0.00682799
Gm9522	1.44005	0.00181338	0.0183937
Gm9767	2.3886	0.000975654	0.0110001
Gm9899	-8.43916	2.25686e-09	1.07528e-07
Gm9905	1.35821	0.00274862	0.0255889
Gm9934	7.97014	4.07768e-06	9.47575e-05
Gm9947	8.21475	4.95989e-07	1.46935e-05
Gm9999	2.30498	0.00228318	0.0222112
Gmds	1.21668	0.000408235	0.00526274
Gna15	-2.88168	2.91036e-07	9.1042e-06
Gnai1	-1.31903	0.00150146	0.0157541
Gnb4	-1.15268	0.000703569	0.00837891
Gng11	-3.4579	2.9455e-06	7.11586e-05
Gng2	-3.07726	2.9579e-17	4.20052e-15
Gng4	2.33839	1.09547e-07	3.77922e-06
Gpalpp1	1.16563	0.000561096	0.00691887
Gpc4	1.19509	0.000639366	0.00773697
Gpd2	1.31796	0.000118452	0.00183032
Gpld1	4.6914	1.74249e-07	5.72012e-06
Gpr149	1.06766	0.00461373	0.0389533
Gpr153	-2.89971	0.000424266	0.00543807
Gpr155	-1.37816	0.000685786	0.0081977
Gpr160	-3.47187	3.42251e-06	8.14363e-05
Gpr161	2.90648	7.64906e-16	9.37447e-14
Gpr162	-2.89717	0.00286022	0.0264081
Gpr171	-1.71049	3.37691e-06	8.04941e-05
Gpr183	-2.85233	0.00234497	0.0226807
Gpr34	-4.21704	0.000319434	0.00429324
Gpr63	1.77433	0.00276546	0.0256919
Gpr65	-2.95308	0.00348359	0.0310733
Gpr84	-3.18214	5.43134e-07	1.58799e-05
Gpr85	-1.81474	2.44029e-05	0.000459309
Gprc5a	1.88417	6.78337e-08	2.43078e-06
Gprc5b	-2.08238	0.00344484	0.0307993
Gpsm1	-1.13771	0.00110755	0.012203
Gpsm3	-2.21432	0.000361928	0.00475485
Gpx8	1.54144	0.000182025	0.00266098
Gramd2	2.55225	7.0198e-08	2.50547e-06
Grap	-2.05174	0.00297355	0.0272855
Grap2	-1.91869	0.00385423	0.0337512
Grb14	-5.19451	8.60715e-07	2.40391e-05
Greb1	-1.23375	0.00438817	0.0374375
Greb1l	1.39314	0.000636182	0.00770191
Grem2	-1.3805	0.000124504	0.00190954
Gria1	-2.95277	1.49551e-14	1.51469e-12
Gria3	-3.32235	0.000434616	0.00555745
Gria4	2.04596	4.68998e-05	0.000808473
Grid1	2.66978	0.000994162	0.0111599
Grik1	-4.08584	3.59818e-08	1.36599e-06
Grik2	1.29127	0.00235382	0.0227094
Grm7	-5.11904	2.46807e-10	1.38294e-08
Grm8	-4.98747	0.00143093	0.0151027
Grp	6.74759	1.04893e-05	0.0002174
Grtp1	3.57071	7.91852e-17	1.07885e-14
Gsdmc3	-7.88174	4.31566e-05	0.000752158
Gsdmc4	-2.87536	1.95701e-06	4.98352e-05
Gsdmd	-1.38776	7.29556e-05	0.00119253
Gsg1	1.38034	0.0048501	0.0405787
Gsr	0.962323	0.00494041	0.0411168
Gstm4	-2.07079	2.3785e-06	5.91102e-05
Gstm5	-1.65388	3.33733e-05	0.000604004
Gsto1	1.75206	3.32987e-07	1.02141e-05
Gsto2	2.26008	3.35288e-10	1.84787e-08
Gtse1	-1.0134	0.00259531	0.0244601
Gucy1a2	-1.62017	0.00346788	0.0309613
Gulp1	1.19405	0.00417373	0.0359047
Gxylt2	-4.30915	7.09673e-29	3.12256e-26
Gzma	-8.7358	1.10797e-06	3.01295e-05
Gzmb	-6.06363	0.000408784	0.0052673
Gzmc	-6.52768	0.00123463	0.0133378
Gzmf	-6.27899	1.6322e-05	0.000322831
Gzmg	-5.15568	0.000158642	0.00236553
H1fx	-1.21702	0.000914855	0.0104399
H2-DMb2	-3.48109	0.0022239	0.0217592
H2-Eb1	-4.05194	0.00451122	0.0382926
H2-K1	-1.60813	2.25892e-06	5.661e-05
H2-M3	-2.04088	3.7462e-08	1.41418e-06
H2-Q2	-1.32062	0.00320154	0.0289851
H2-Q4	-1.69288	0.00057317	0.0070439
H2-Q6	-1.70175	0.00435933	0.0372507
Habp4	1.02678	0.0028069	0.0260143
Hacd4	-2.74893	0.000962265	0.0108929
Hagh	1.0158	0.00305159	0.0279062
Haglr	5.5512	3.51598e-25	1.09731e-22
Hapln1	3.4369	6.47319e-16	8.04354e-14
Has1	-1.34744	0.00157744	0.0164039
Has2os	-2.18665	0.00223833	0.021854
Hbb-bh1	10.7189	4.72041e-12	3.35174e-10
Hbegf	0.988512	0.00320197	0.0289851
Hbq1b	6.9663	0.00176849	0.0180617
Hck	-1.92521	1.77095e-06	4.56602e-05
Hcls1	-2.15103	1.48773e-09	7.31331e-08
Hcn1	3.1605	7.64968e-06	0.000164385
Hdac8	-1.05516	0.00362343	0.0320564
Hdac9	3.11543	7.7682e-15	8.44124e-13
Hddc3	-1.18629	0.0035939	0.0318772
Hdgfrp3	-1.43812	3.78104e-05	0.000671185
Hdx	3.09866	0.000121343	0.00186718
Hebp2	-1.50141	0.000229311	0.00324102
Hecw2	1.84333	2.01822e-07	6.50288e-06
Heg1	0.98374	0.00385192	0.0337512
Hemgn	-4.70328	0.000721354	0.0085593
Herc3	1.77143	3.34768e-07	1.02453e-05
Herc6	-2.32915	0.000736601	0.00869792
Herpud2	0.948291	0.00533278	0.0437044
Hes1	-1.40461	6.51671e-05	0.00107702
Hexb	-1.07563	0.00153271	0.0160132
Hey1	2.03711	0.00583813	0.0470698
Hfe	-1.5593	0.000215814	0.00307945
Hgf	1.46228	5.48024e-05	0.000925949
Hhex	-1.65439	0.00323993	0.0292695
Hhip	-9.98332	2.41468e-57	8.10124e-54
Hhla1	-7.69046	3.7779e-20	7.62396e-18
Hic1	-2.22402	5.50007e-07	1.60343e-05
Hid1	4.75763	3.99116e-11	2.57506e-09
Hip1	-2.0668	6.88448e-08	2.46373e-06
Hip1r	1.12704	0.00102733	0.0114461
Hipk2	1.84174	1.70119e-07	5.60246e-06
Hist1h2be	1.20782	0.00527065	0.0432877
Hivep1	1.58457	0.000666553	0.0080046
Hivep2	1.75685	4.06918e-07	1.22853e-05
Hivep3	1.59575	0.000656495	0.00791049
Hjurp	-1.04618	0.00169057	0.017385
Hk2	1.06165	0.00196328	0.0196328
Hk3	-1.2009	0.00261471	0.0246069
Hkdc1	-4.56889	9.59002e-06	0.000200777
Hlx	-1.28738	0.000305053	0.00412682
Hmga1	0.981331	0.00384363	0.0337127
Hmgcll1	2.90241	0.00485335	0.0405807
Hmgcr	1.4533	2.01555e-05	0.000387463
Hmgcs1	1.60434	2.23484e-06	5.61639e-05
Hmgn2	-1.13616	0.000759772	0.00892051
Hmha1	-1.30558	0.000934041	0.0106182
Homer1	1.45053	2.03851e-05	0.00039109
Hopx	1.36135	0.00323225	0.0292204
Hotairm1	2.84423	4.83497e-13	3.9807e-11
Hoxa1	2.67612	5.70998e-11	3.58074e-09
Hoxa10	3.88423	6.40895e-24	1.68643e-21
Hoxa11	8.06782	2.04021e-58	7.82274e-55
Hoxa11os	8.78854	1.02761e-53	2.50736e-50
Hoxa13	10.7121	3.29909e-52	6.81135e-49
Hoxa4	2.79162	1.78311e-08	7.22942e-07
Hoxa5	2.12984	1.2321e-06	3.2807e-05
Hoxa6	3.18329	1.05818e-05	0.000218811
Hoxa7	3.1888	4.5985e-12	3.2913e-10
Hoxa9	3.9749	2.02057e-24	5.76939e-22
Hoxaas2	2.83289	4.86872e-06	0.000111119
Hoxb5	-2.26658	0.00297794	0.0273164
Hoxb8	-2.56468	4.73732e-06	0.000108489
Hoxd1	5.77339	4.10671e-06	9.52672e-05
Hoxd10	6.97664	1.22879e-44	1.73583e-41
Hoxd11	10.2768	1.33372e-58	5.96616e-55
Hoxd12	13.1821	6.28413e-20	1.21343e-17
Hoxd13	11.4566	6.89037e-79	6.16458e-75
Hoxd3	1.96468	0.000321257	0.00431289
Hpdl	1.97093	0.000214903	0.00306972
Hpgds	-2.28374	1.34283e-07	4.55071e-06
Hrh1	-1.7762	0.00343283	0.0307124
Hs3st5	1.96602	2.3751e-07	7.52089e-06
Hs6st3	10.4087	1.71661e-24	5.00802e-22
Hsd17b12	1.07365	0.00135969	0.0144689
Hsf1	-1.1516	0.00074364	0.00876562
Hsp90b1	1.30425	0.000140096	0.00212801
Hspa12a	-4.0895	7.82982e-09	3.41157e-07
Hspa12b	-3.18441	1.48238e-17	2.17415e-15
Hspa1l	2.59522	0.00193764	0.0194053
Hspa4l	2.40987	2.25953e-09	1.07528e-07
Hspa5	1.93269	1.05238e-05	0.000217947
Hspb2	4.09371	1.19414e-15	1.41817e-13
Hspb6	1.07443	0.00218835	0.0214754
Hspb7	3.30607	9.33596e-09	4.00283e-07
Hspb8	-2.23322	3.13393e-10	1.7379e-08
Hspd1-ps4	7.03819	0.00121286	0.0131582
Htr1b	2.19393	1.00106e-09	5.14723e-08
Htr2b	-2.71698	0.00166459	0.0171969
Htr7	-1.99752	8.74911e-05	0.00140278
Htra1	-1.36659	4.54797e-05	0.000785771
Hunk	-2.20249	0.000256838	0.00356623
Hvcn1	-1.99407	1.98283e-05	0.000382048
Hyal1	3.06457	1.15662e-07	3.98505e-06
Hyal3	1.89261	0.00480126	0.0402203
Hykk	-1.29838	0.000965216	0.0109126
Hyou1	1.20964	0.00363967	0.0321768
I830077J02Rik	-2.11419	1.37078e-07	4.63373e-06
Ibsp	-1.9359	0.00184724	0.0186672
Ica1	-0.976507	0.00478185	0.0400827
Icam1	-2.72313	0.0057415	0.0464582
Icam2	-2.00971	0.00574994	0.0464985
Icam5	-1.82285	0.000228139	0.00322786
Icos	-3.11658	0.00412774	0.0355547
Icosl	-2.3086	8.74814e-09	3.7871e-07
Idh1	1.22315	0.000267571	0.00368477
Idi1	1.3997	0.00119486	0.0129681
Ido2	2.53857	0.0015696	0.0163478
Ier3	3.44689	3.85603e-05	0.000682691
Ier5l	-1.10974	0.00131242	0.0140508
Ifi30	-1.43138	2.76189e-05	0.000510883
Ifi44l	-3.14301	0.0051211	0.0422442
Ifit2	1.54469	8.983e-06	0.000189249
Ifitm1	3.11409	7.77255e-18	1.172e-15
Ifitm2	1.04956	0.00170215	0.0174774
Ifitm3	2.86075	8.36402e-16	1.01579e-13
Ifitm6	4.66279	2.36057e-24	6.66923e-22
Ifngr2	-2.14961	7.75429e-10	4.06494e-08
Ift122	-1.19483	0.000567577	0.00698476
Ift27	-2.75671	1.80374e-14	1.79972e-12
Ift81	-1.99999	2.32716e-07	7.3831e-06
Igdcc4	-3.86401	1.75616e-08	7.1309e-07
Igfbp5	2.42051	0.00106877	0.0118244
Igfbp6	-3.39517	3.84378e-20	7.69904e-18
Ighd	-2.93403	0.00043668	0.00558119
Iglon5	-4.5351	9.17633e-06	0.000192567
Igsf5	-2.63478	2.5344e-06	6.22355e-05
Igsf6	-1.62225	6.63161e-06	0.0001453
Igsf8	-1.87855	8.10146e-08	2.8611e-06
Igsf9	-7.1397	5.31241e-16	6.69413e-14
Igsf9b	1.12519	0.0023115	0.0224217
Ikbke	-2.59915	1.19766e-12	9.48233e-11
Ikzf1	-2.02583	4.00998e-08	1.50109e-06
Ikzf2	-1.03397	0.00556443	0.0452711
Ikzf3	-5.91641	0.000164162	0.00243297
Ikzf4	3.14407	1.94931e-11	1.32454e-09
Il11	2.68559	0.000685992	0.0081977
Il12rb1	-3.92467	3.46315e-09	1.59984e-07
Il16	-2.11144	0.000417405	0.00536036
Il18r1	-2.88149	0.000664508	0.00798719
Il1rl2	-2.5517	3.10547e-12	2.26497e-10
Il21r	-3.09583	3.28158e-06	7.85006e-05
Il2rb	-5.59867	1.5131e-07	5.05118e-06
Il33	3.83681	2.20099e-12	1.66878e-10
Il5ra	9.95477	1.47063e-49	2.46699e-46
Il6	2.36939	4.73334e-06	0.000108489
Il7	3.08867	0.00406433	0.0351212
Impact	1.27302	0.000194274	0.00281551
Impad1	1.2634	0.000189008	0.0027466
Ing1	-0.950796	0.00526816	0.0432805
Ing2	1.68248	1.09196e-06	2.97848e-05
Inha	-2.1149	6.05302e-06	0.000133825
Inhba	3.04577	3.1132e-07	9.63763e-06
Inhbb	-1.69625	0.0037776	0.0332211
Ino80c	1.05337	0.00190785	0.0191498
Inpp4b	-2.38921	2.29608e-06	5.73272e-05
Inpp5d	-1.68418	1.07381e-06	2.93792e-05
Insc	4.61079	0.000333353	0.004458
Insig1	1.70035	7.18211e-07	2.0442e-05
Insl6	4.68692	1.13816e-31	5.98985e-29
Insm1	8.80719	0.000204691	0.00294737
Insr	1.68021	1.24947e-05	0.000253866
Ip6k3	3.84981	2.62135e-12	1.94254e-10
Ipmk	1.3806	0.00338648	0.0304092
Iqcd	-1.65601	0.00274645	0.0255846
Iqgap2	-1.07779	0.00141175	0.0149237
Irak1bp1	-1.04744	0.0042848	0.036719
Irf1	-2.15769	9.64746e-09	4.12321e-07
Irf2bp2	-1.02288	0.0025245	0.0239426
Irf4	-3.82909	1.15068e-06	3.10395e-05
Irf5	-1.54321	1.23329e-05	0.000251533
Irf8	-2.18331	9.33386e-09	4.00283e-07
Irx1	-4.99081	4.26492e-14	4.14748e-12
Irx2	-2.36296	1.11559e-10	6.65389e-09
Isl1	4.2751	2.25434e-16	2.93721e-14
Isl2	1.88708	0.000615692	0.00748423
Ism1	2.51823	6.05668e-07	1.75363e-05
Isoc1	-1.30263	0.000177919	0.00260805
Isy1	-1.00637	0.00353906	0.0314739
Itga1	-1.57621	3.84361e-05	0.00068139
Itga10	1.47168	7.17418e-05	0.00117483
Itga2	-2.85922	0.00027898	0.00381837
Itga4	-1.92532	1.03112e-07	3.58025e-06
Itga7	1.82421	3.21464e-07	9.89461e-06
Itga8	-2.0098	4.94136e-06	0.0001123
Itga9	-1.63553	2.46375e-06	6.08345e-05
Itgal	-3.06124	2.29075e-15	2.62751e-13
Itgam	-1.21849	0.000355095	0.00468342
Itgax	-3.33667	1.80227e-17	2.62897e-15
Itgb2	-1.25545	0.000274061	0.00376063
Itgbl1	3.8572	3.14432e-25	9.92866e-23
Itk	-5.03629	1.10004e-12	8.76115e-11
Itpkb	-1.48169	3.0467e-05	0.0005578
Itpr1	-1.02834	0.00257936	0.0243743
Itpripl1	-1.08996	0.00190221	0.0191075
Ivd	-0.990377	0.00387933	0.0339046
Jag2	-1.54817	0.000234959	0.00331387
Jak3	-1.2254	0.000477275	0.00600847
Jakmip2	-4.71337	2.72141e-06	6.63422e-05
Jam2	2.67048	6.43628e-07	1.85354e-05
Jam3	-3.35864	1.03246e-18	1.75387e-16
Jazf1	-2.23753	4.94704e-05	0.000847108
Jmy	1.23043	0.00115309	0.012586
Jup	-2.60815	9.17056e-09	3.9572e-07
Kalrn	1.34259	0.000244069	0.00341544
Kank3	-1.39743	0.0031473	0.0285963
Katnal2	-2.42955	2.70096e-05	0.00050134
Kazn	-1.24691	0.00500633	0.0415301
Kbtbd6	-1.47153	0.0012401	0.0133805
Kcnab2	-1.65107	6.74754e-06	0.000147599
Kcnc2	4.25525	0.000207765	0.00298204
Kcnd1	-1.76579	7.57597e-06	0.000163194
Kcne3	-1.83448	0.00275111	0.0255997
Kcnf1	-3.55656	6.25812e-12	4.39707e-10
Kcnh2	-4.18604	1.03178e-05	0.000214011
Kcnip1	-3.07937	0.00517972	0.0426584
Kcnj10	-5.33562	2.60638e-25	8.328e-23
Kcnj12	6.52738	1.18889e-13	1.07441e-11
Kcnj15	-1.69807	0.00236651	0.022766
Kcnk10	3.94586	1.11326e-06	3.02123e-05
Kcnk12	-2.90129	5.96751e-05	0.000998554
Kcnk3	-7.98579	1.01077e-07	3.51412e-06
Kcnk6	-1.21866	0.000736469	0.00869792
Kcnma1	-2.61361	0.00199332	0.0198888
Kcnmb1	-3.40526	0.00195698	0.0195844
Kcnmb4	-1.58521	0.000392052	0.00507851
Kcnn4	1.22493	0.000312286	0.00420139
Kcnq3	-2.72363	0.000288737	0.00392987
Kcnt2	-4.17789	1.56155e-05	0.000309692
Kctd12	-1.80926	5.17127e-06	0.000116931
Kctd12b	-1.41078	0.00296347	0.0272023
Kctd14	-3.13004	0.000614837	0.00748309
Kctd15	-1.29126	0.000203411	0.00293209
Kctd17	-2.88844	6.69154e-16	8.27653e-14
Kctd4	1.94491	4.48811e-08	1.65468e-06
Khdrbs2	3.46817	7.09457e-18	1.0881e-15
Khdrbs3	3.13077	1.83835e-17	2.66709e-15
Kif21b	-2.98496	4.05236e-14	3.96954e-12
Kif26b	-2.65262	0.00544768	0.0445101
Kif5c	-1.51099	0.000112348	0.00175214
Kiss1r	-1.68459	0.00363058	0.032107
Kit	-1.43651	0.000270142	0.00371255
Klf12	2.02272	0.00563351	0.0457499
Klf2	-1.19453	0.000624811	0.00758478
Klf4	2.95393	7.17315e-05	0.00117483
Klf5	1.86489	0.00059824	0.00732182
Klhl1	2.92339	1.74002e-05	0.00034164
Klhl13	-3.59274	6.34026e-06	0.000139486
Klhl20	-0.971879	0.00447587	0.0380406
Klhl23	-1.51056	4.23639e-05	0.000740619
Klhl3	-2.06248	3.58939e-06	8.4731e-05
Klhl30	2.347	5.0749e-08	1.84567e-06
Klhl32	5.25418	5.07181e-20	1.00835e-17
Klhl36	-2.22382	1.03598e-06	2.8402e-05
Klra1	2.58291	2.78672e-11	1.85137e-09
Klra4	2.47731	2.05961e-12	1.57942e-10
Klrb1f	-5.34165	2.10402e-05	0.000402796
Klrd1	-6.29979	0.00105945	0.0117405
Klre1	-4.55597	0.00135557	0.0144666
Klrg1	-6.65581	0.00160747	0.0166968
Klri2	-6.68892	9.70195e-05	0.00153901
Klrk1	-5.04164	0.000651523	0.00787343
Kmo	-2.93659	4.25682e-09	1.93978e-07
Knstrn	-1.13435	0.000790899	0.00921866
Krba1	-1.61355	1.67723e-05	0.000330528
Krt12	6.60016	1.71004e-24	5.00802e-22
Krt18	-2.6229	2.94502e-07	9.19119e-06
Krt19	6.11454	2.23233e-06	5.61535e-05
Krt20	9.32622	2.49148e-82	3.34356e-78
Krt6a	8.68561	3.59685e-09	1.65875e-07
Krt76	7.11371	2.46438e-19	4.46919e-17
Ktn1	1.04036	0.0020933	0.0207245
L1cam	-4.35042	1.42985e-10	8.34289e-09
L3hypdh	-2.94454	5.21411e-11	3.29286e-09
Lacc1	-1.75534	6.42989e-07	1.85354e-05
Lair1	-1.84353	7.22138e-05	0.00118184
Lama1	-9.82546	1.83603e-18	3.02325e-16
Lama4	-1.15138	0.000744141	0.00876766
Lama5	-3.19946	0.00140191	0.0148314
Lamb3	-5.12243	0.000408217	0.00526274
Lamc2	3.81887	1.98649e-24	5.73305e-22
Lamc3	2.5015	5.32091e-06	0.000119709
Lancl3	1.64448	6.88757e-06	0.000150172
Laptm5	-1.68697	6.93178e-07	1.98135e-05
Large	1.18308	0.000473112	0.00597007
Larp1b	1.06998	0.0026902	0.0251673
Lax1	-4.68728	0.00117005	0.0127452
Lca5	-1.05221	0.00361666	0.0320156
Lce1m	8.46025	0.00189106	0.019024
Lce3a	5.0954	0.000448764	0.00571285
Lck	-3.56229	0.000776619	0.00908255
Lcn2	1.60596	0.000107742	0.00169012
Lcor	1.37126	0.000135358	0.00206304
Lcorl	1.4158	3.57458e-05	0.000641742
Lcp1	-2.09156	3.7608e-08	1.4177e-06
Lcp2	-1.8603	3.68831e-05	0.000658206
Ldb2	-2.10835	6.40438e-09	2.8272e-07
Ldha	1.40313	3.17795e-05	0.000578279
Ldhb	-1.88126	0.00576774	0.0466111
Ldhd	1.60513	9.47787e-05	0.00150792
Ldlr	2.11793	1.12918e-09	5.71831e-08
Lef1	-3.81952	2.37285e-10	1.33661e-08
Lepr	1.15655	0.00293822	0.0270167
Leprotl1	1.12087	0.000913716	0.0104356
Letmd1	-1.48295	2.61671e-05	0.000487388
Lgals3	2.85301	7.57074e-15	8.29382e-13
Lgals9	-1.54556	7.2433e-06	0.000157417
Lgalsl	-0.996508	0.0044336	0.0377412
Lgi4	-1.6354	0.000763646	0.00895424
Lgr5	-5.73514	0.00365601	0.0322787
Lgsn	10.1955	5.88337e-16	7.34463e-14
Lhfpl2	-1.00071	0.00317909	0.0288282
Lilra5	-4.34691	1.93805e-20	4.06384e-18
Lima1	-1.28376	0.000154713	0.00231466
Limd2	-0.939116	0.00586456	0.047212
Lin7c	1.11622	0.00102197	0.0114071
Lingo2	-2.93707	0.000687529	0.00821241
Lipe	0.993898	0.00558499	0.0454246
Lipg	-1.64139	1.05498e-05	0.000218317
Lipo1	-2.96219	1.5148e-13	1.34627e-11
Lmna	1.03636	0.00202718	0.0201966
Lmo1	-0.994766	0.00469685	0.0395059
Lmo2	-1.83968	0.00500006	0.0414971
Lmo4	2.03095	5.17134e-09	2.32105e-07
Lnpep	1.0999	0.0013961	0.0147874
Lockd	-1.46172	0.000580403	0.00712301
Lonrf3	2.01226	1.20852e-05	0.000247301
Lor	-4.76037	0.00112856	0.0123668
Loxl1	-1.82602	0.000381891	0.00496847
Loxl2	-1.46605	0.000264381	0.00364832
Loxl3	-2.47673	8.79527e-07	2.45135e-05
Lpar5	-2.73028	0.00202155	0.0201479
Lpar6	1.91951	0.000108582	0.00170064
Lpcat2	-2.53276	1.11712e-05	0.000230465
Lpxn	-1.39536	0.00052519	0.00655328
Lrfn5	4.297	0.000170134	0.00250626
Lrig3	-1.68839	1.43188e-05	0.000285949
Lrmp	-1.79573	5.59292e-06	0.000124887
Lrp11	-1.07773	0.00305709	0.0279355
Lrp4	-3.08032	1.40587e-13	1.25779e-11
Lrp5	-1.47405	0.00543912	0.0444537
Lrp8	1.02981	0.00276448	0.0256919
Lrrc10b	2.57764	0.0035129	0.0312827
Lrrc15	-4.73303	6.18848e-34	3.95473e-31
Lrrc16a	-1.34611	0.000187653	0.00273283
Lrrc25	-1.53274	2.87207e-05	0.000529076
Lrrc4	-1.76117	0.00393715	0.0342349
Lrrc6	-7.1199	0.0023997	0.0229947
Lrrc7	3.73209	0.000462606	0.00586506
Lrrc8b	1.03243	0.00257416	0.0243362
Lrrc8d	1.38976	0.000963279	0.0108998
Lrrfip1	0.971469	0.00394077	0.034241
Lrrfip2	1.15729	0.000644471	0.00779522
Lrrk2	1.06864	0.00151983	0.0159159
Lrrtm2	1.83848	0.00112154	0.0123218
Lrrtm3	3.29143	2.26751e-05	0.000429801
Lsr	-1.95677	0.000311992	0.00420139
Lss	1.04277	0.00214506	0.0211511
Lta	2.01102	0.00383308	0.0336428
Ltbp2	-3.49173	6.63972e-14	6.23113e-12
Ltbp4	-2.45814	0.000162221	0.0024082
Ltbr	-2.67999	8.87824e-14	8.16068e-12
Ltc4s	-2.64038	2.54007e-07	8.02063e-06
Lurap1l	2.10444	3.34091e-08	1.27372e-06
Lvrn	1.99122	0.00326605	0.0294658
Lxn	3.30807	1.2586e-07	4.29782e-06
Ly6a	2.16	0.000218534	0.00310835
Ly6c1	1.45555	0.00531627	0.043609
Ly75	0.956261	0.00492599	0.0410474
Ly86	-3.1637	0.00223154	0.0217957
Lyl1	-2.31789	0.000203874	0.00293718
Lypd6b	-3.34063	1.91346e-05	0.000370276
Lyz2	-1.79734	0.00283388	0.026219
Maats1	2.42514	3.06134e-07	9.48802e-06
Mab21l1	-6.08602	1.26193e-34	8.26103e-32
Macf1	1.29977	0.000146838	0.00221039
Macrod1	1.70941	4.16673e-06	9.64926e-05
Maf	-1.83557	5.2352e-05	0.000890124
Maff	1.69735	0.000998914	0.0112039
Mafk	1.50583	0.00016048	0.00238763
Maged2	-0.938761	0.00578439	0.0467207
Mageh1	1.60518	5.04275e-06	0.00011441
Magi1	-1.02698	0.00248557	0.0236822
Magi3	1.97191	1.42369e-08	5.91513e-07
Malat1	1.24906	0.00024067	0.00338198
Mamdc2	-6.11566	2.38997e-36	1.78186e-33
Man1c1	-3.47491	5.54401e-21	1.24001e-18
Man2a2	-0.981781	0.00353646	0.0314612
Map2k6	-2.23526	5.12186e-09	2.30544e-07
Map3k12	-1.12597	0.00124946	0.0134626
Map3k14	-1.47371	3.04314e-05	0.000557527
Map3k5	-2.17603	1.72965e-09	8.41009e-08
Map4k1	-1.77008	0.00237374	0.0228176
Map4k2	-1.55546	2.66608e-05	0.000495208
Map4k3	1.95085	2.62233e-06	6.41598e-05
Map6	2.4219	3.37253e-06	8.0461e-05
Mapk6	1.5136	4.11698e-05	0.000722221
Mapk8ip1	-1.94954	1.59033e-07	5.27621e-06
Mapkapk3	-1.5753	1.35421e-05	0.000272875
March1	-1.50508	4.34392e-05	0.000756102
March3	2.37913	0.00015373	0.00230123
March9	2.24292	0.000355789	0.00468796
Marcksl1	-1.79341	8.10337e-07	2.28221e-05
Masp1	3.81166	2.94467e-11	1.94667e-09
Matn2	-1.52385	7.27628e-06	0.000157878
Mavs	-0.966071	0.00503879	0.0417282
Mbnl3	2.03386	1.53536e-08	6.34961e-07
Mboat1	1.66659	2.95358e-06	7.12256e-05
Mboat2	-1.70998	0.000106914	0.00167955
Mboat7	1.81609	1.39075e-07	4.68941e-06
Mbp	-1.31334	0.0010527	0.011685
Mcam	-1.27563	0.0057021	0.046237
Mcc	-1.53055	0.000206616	0.00297212
Mcm3	-1.09324	0.00103065	0.0114783
Mcpt2	-5.10791	0.00099473	0.0111616
Mcpt8	1.56805	7.48287e-05	0.00121943
Mctp1	-1.80795	1.46819e-06	3.8445e-05
Mctp2	4.8134	5.68613e-06	0.000126863
Mcur1	1.2667	0.000221082	0.00313793
Med12l	5.41008	1.02258e-38	9.80213e-36
Medag	-1.65208	4.12933e-05	0.000723914
Meg3	-3.4838	9.31876e-11	5.62057e-09
Megf10	-3.83427	1.57801e-12	1.23122e-10
Megf9	2.27828	0.000209565	0.00300566
Meis1	-3.31452	5.11153e-18	7.93026e-16
Meis3	-2.99777	9.73406e-15	1.02056e-12
Mettl15	-1.0312	0.00611195	0.0488374
Mettl24	-3.47811	3.28887e-10	1.82007e-08
Mettl7a3	-1.70804	0.00225513	0.0219861
Mettl7b	6.08579	2.46116e-05	0.000462588
Mex3a	-1.28545	0.000977991	0.0110152
Mfap2	-4.07535	0.000324457	0.00435204
Mfap3l	2.73228	4.999e-05	0.000854607
Mfap4	-6.70331	0.00347334	0.0309922
Mfng	-1.70154	0.000372406	0.00486393
Mfsd2a	2.34244	4.77718e-10	2.58507e-08
Mfsd6	2.47605	7.87003e-06	0.000168446
Mfsd7c	7.49609	9.57742e-44	1.28529e-40
Mfsd9	1.1155	0.00139962	0.0148189
Mgat3	-1.51085	0.00133854	0.0143019
Mgl2	-4.51859	7.44566e-06	0.000160744
Mgme1	-1.16512	0.00095924	0.0108677
Mgst2	-1.64462	0.00077041	0.00902173
Mgst3	1.39678	5.00256e-05	0.000854671
Mical1	-1.29346	0.000276479	0.00378994
Mical3	-1.39744	0.000729014	0.00863776
Mid1ip1	1.02046	0.00268014	0.025117
Mid2	1.49827	2.63352e-05	0.000490177
Milr1	-1.70268	1.84617e-05	0.000359326
Mir142hg	-1.90527	0.000976892	0.0110075
Mir22hg	1.21988	0.000400946	0.00518122
Mirg	-3.20213	6.47279e-05	0.00107108
Mirt1	4.63036	6.1041e-07	1.76355e-05
Mitf	-1.08439	0.0015308	0.0160057
Mkl1	-1.41894	0.00339518	0.0304669
Mkx	-3.77781	9.13209e-19	1.57119e-16
Mllt4	1.49323	1.53446e-05	0.000304622
Mme	1.22378	0.00317962	0.0288282
Mmp10	1.4078	4.80027e-05	0.000824834
Mmp13	-4.18853	0.00312811	0.0284508
Mmp16	1.15381	0.00533775	0.0437317
Mmp2	-1.95402	2.31562e-07	7.35517e-06
Mmp3	-3.69547	2.96515e-09	1.38168e-07
Mmrn2	-1.13485	0.00125952	0.0135563
Mn1	-2.5028	4.74211e-09	2.14273e-07
Mndal	3.88712	4.51107e-25	1.39169e-22
Mob3b	-2.23675	1.80896e-06	4.64617e-05
Mobp	10.6208	5.03327e-51	9.00619e-48
Mocos	-1.42444	0.000574341	0.00705506
Morc4	-1.65382	1.5882e-06	4.13857e-05
Mov10	-1.97813	3.12925e-08	1.20328e-06
Moxd1	-5.21377	9.3587e-05	0.00149161
Mpeg1	-1.91281	1.9896e-08	7.97028e-07
Mpp1	1.23895	0.000255532	0.00355361
Mpp2	-1.08641	0.00502376	0.0416423
Mpp4	1.82564	0.000168487	0.00248745
Mpp7	1.00147	0.00455844	0.0385714
Mpst	-3.28665	1.92833e-09	9.30869e-08
Mpv17l2	1.03068	0.00285225	0.0263435
Mpzl2	3.57426	5.25063e-05	0.000891943
Mpzl3	2.16149	3.34963e-09	1.55275e-07
Mrc2	-2.57464	2.37824e-13	2.04589e-11
Mrgprd	6.96132	0.00314217	0.0285594
Mrgprf	2.19481	1.09151e-09	5.54852e-08
Mroh3	-6.99646	0.00393499	0.0342349
Mrpl13	-0.951083	0.00610355	0.0487848
Mrs2	0.989538	0.00444259	0.0377817
Mrvi1	-4.71043	2.49484e-05	0.000468263
Ms4a14	-1.96516	0.00130688	0.0140027
Ms4a6b	-2.00066	4.87557e-06	0.000111181
Ms4a6c	-1.61294	0.000411033	0.00529119
Msc	2.17964	0.00149822	0.0157264
Msh2	-1.11652	0.00112797	0.0123668
Msh5	-1.9293	7.04417e-07	2.0092e-05
Msln	5.34897	4.97461e-41	5.56327e-38
Msmo1	2.18774	2.59526e-10	1.44817e-08
Msra	1.29921	0.000264727	0.00365122
Msrb3	-1.42569	0.000336044	0.00448728
Mst1r	-1.47494	0.000213416	0.00305335
Mstn	8.08407	5.57566e-05	0.000939427
Msx3	6.22927	9.18794e-10	4.76991e-08
mt-Rnr1	1.04177	0.00167061	0.017226
mt-Rnr2	1.38846	0.00107907	0.0119284
Mt1	1.86682	0.00100982	0.0113073
Mt2	2.74249	3.68966e-06	8.67927e-05
Mt4	6.0155	0.000933731	0.0106182
Mta3	-1.73058	7.51209e-07	2.13359e-05
Mtfp1	-2.5533	0.0038537	0.0337512
Mtm1	1.99686	5.34853e-05	0.000906278
Mtpn	1.04005	0.00197318	0.0197171
Muc20	-7.33309	0.000918101	0.0104636
Murc	3.70625	1.65903e-16	2.20437e-14
Mvd	0.963799	0.00443954	0.0377677
Mvp	1.20809	0.00037903	0.00493604
Mxra7	-1.08761	0.00156352	0.0162955
Myc	-1.26748	0.000170066	0.00250626
Mycl	1.67579	0.000121464	0.00186718
Myh10	-4.48032	1.60628e-13	1.42285e-11
Myl9	-3.91992	1.2423e-23	3.1456e-21
Mylk	-2.4137	9.6832e-05	0.00153694
Myo1b	-1.75288	3.54669e-07	1.08174e-05
Myo1c	1.03332	0.00235137	0.0227094
Myo1d	1.61441	0.00315749	0.0286695
Myo1f	-2.73591	1.13257e-11	7.87519e-10
Myo1g	-1.69735	8.56333e-06	0.000181405
Myo5c	3.42547	0.000223648	0.00317101
Myo7a	-2.67161	0.000563217	0.00693747
Myoz2	7.1219	6.92517e-15	7.61769e-13
Mypop	-1.30858	0.00046503	0.00588745
Myzap	2.18728	9.8925e-10	5.10605e-08
Naaa	-1.3448	0.00034323	0.00455874
Nab1	0.933634	0.00608249	0.0486454
Nacc2	-1.86512	1.5821e-07	5.26189e-06
Naip1	-2.31573	1.35276e-05	0.000272788
Naip2	-1.5315	7.42199e-05	0.00121098
Naip5	-1.75379	0.000110753	0.00173028
Nalcn	9.45559	1.3042e-18	2.20156e-16
Nampt	0.971667	0.00388506	0.0339436
Nap1l2	2.80433	2.89187e-12	2.1207e-10
Napsa	-1.3915	0.000653676	0.00788525
Narf	1.11394	0.00132291	0.0141462
Nat2	-1.69795	0.000263212	0.00363412
Nat8l	1.57304	0.00167649	0.01728
Nav2	1.5892	0.000472736	0.00597007
Nav3	1.22539	0.000421906	0.00541298
Ncald	1.56868	0.00158848	0.016506
Ncam1	-1.2112	0.000456967	0.00580371
Ncam2	5.07558	4.01819e-09	1.84041e-07
Ncbp2	-0.951235	0.00511428	0.0422231
Ncf1	-2.10015	5.12797e-09	2.30544e-07
Ncf2	-1.67405	2.38981e-06	5.93364e-05
Ncf4	-1.91562	3.09619e-05	0.000565317
Nckap1l	-1.95815	1.58465e-08	6.52333e-07
Ncoa3	-0.971845	0.00358343	0.0318123
Ncoa7	1.24829	0.000254438	0.00354391
Ncr1	-7.84652	0.000120425	0.0018544
Ndel1	1.07276	0.00491593	0.0409834
Ndfip2	1.73884	9.88259e-06	0.000205938
Ndn	-1.24452	0.000349675	0.00461861
Ndrg2	1.09995	0.00131745	0.014099
Ndst3	-3.2579	3.43607e-09	1.59007e-07
Nebl	-4.20256	1.50122e-09	7.36614e-08
Necab2	-7.65826	0.00017086	0.00251282
Nefl	1.0945	0.00110649	0.0121964
Nefm	-5.01409	7.59711e-11	4.6875e-09
Neil3	-1.20175	0.00239387	0.0229551
Nek6	-1.35332	6.31451e-05	0.00104877
Net1	0.969074	0.00393894	0.0342362
Neto1	7.89229	6.27731e-06	0.000138441
Neto2	2.54795	5.42812e-13	4.44179e-11
Neurl3	-3.1423	1.90418e-05	0.000369012
Nfam1	-2.07174	5.1833e-07	1.5221e-05
Nfib	0.940499	0.00595281	0.0477934
Nfil3	1.25335	0.00259546	0.0244601
Nfix	-2.66922	2.02445e-08	8.09024e-07
[truncated: 1,249 more rows]
