# Supplementary material for: SIX1 represses senescence and promotes SOX2-mediated cellular plasticity during tumorigenesis
Source: Sci Rep. 2019 Feb 5;9:1412. doi: 10.1038/s41598-018-38176-0 (PMC6363751; doi:10.1038/s41598-018-38176-0)
Supplement: Supplementary file 3 — Supplementary Table S2 [file 41598_2018_38176_MOESM3_ESM.xlsx]

## Sheet: HALLMARK POSITIVE CORRELATION
NAME	NES	FDR q-val
HALLMARK_HYPOXIA	4.85982	0
HALLMARK_MTORC1_SIGNALING	4.85003	0
HALLMARK_MYC_TARGETS_V1	3.67994	0
HALLMARK_OXIDATIVE_PHOSPHORYLATION	3.66391	0
HALLMARK_CHOLESTEROL_HOMEOSTASIS	3.55434	0
HALLMARK_PROTEIN_SECRETION	3.06669	0
HALLMARK_UNFOLDED_PROTEIN_RESPONSE	2.88526	0
HALLMARK_MYOGENESIS	2.65949	0
HALLMARK_FATTY_ACID_METABOLISM	2.46885	0
HALLMARK_ADIPOGENESIS	2.46338	0
HALLMARK_PI3K_AKT_MTOR_SIGNALING	2.40844	0
HALLMARK_GLYCOLYSIS	2.33463	0
HALLMARK_ANDROGEN_RESPONSE	2.20451	0
HALLMARK_REACTIVE_OXIGEN_SPECIES_PATHWAY	2.09415	0
HALLMARK_PEROXISOME	1.95649	0
HALLMARK_HEME_METABOLISM	1.63027	0.0293017
HALLMARK_TNFA_SIGNALING_VIA_NFKB	1.32465	0.181789
HALLMARK_PANCREAS_BETA_CELLS	1.13469	0.404925
HALLMARK_TGF_BETA_SIGNALING	1.08184	0.453929
HALLMARK_XENOBIOTIC_METABOLISM	0.946156	0.5

## Sheet: HALLMARK NEGATIVE CORRELATION
NAME	NES	FDR q-val
HALLMARK_ALLOGRAFT_REJECTION	-4.68135	0
HALLMARK_INTERFERON_GAMMA_RESPONSE	-4.48728	0
HALLMARK_INTERFERON_ALPHA_RESPONSE	-3.75727	0
HALLMARK_E2F_TARGETS	-3.71598	0
HALLMARK_INFLAMMATORY_RESPONSE	-3.47188	0
HALLMARK_DNA_REPAIR	-2.6439	0
HALLMARK_KRAS_SIGNALING_UP	-2.52558	0
HALLMARK_EPITHELIAL_MESENCHYMAL_TRANSITION	-2.31693	0
HALLMARK_APICAL_JUNCTION	-2.24095	0
HALLMARK_G2M_CHECKPOINT	-2.20488	0
HALLMARK_MITOTIC_SPINDLE	-2.04969	0
HALLMARK_IL6_JAK_STAT3_SIGNALING	-2.01071	0
HALLMARK_COMPLEMENT	-1.91913	0
HALLMARK_WNT_BETA_CATENIN_SIGNALING	-1.81145	0.00714286
HALLMARK_ANGIOGENESIS	-1.63182	0.0136
HALLMARK_MYC_TARGETS_V2	-1.61099	0.019
HALLMARK_ESTROGEN_RESPONSE_EARLY	-1.5541	0.039549
HALLMARK_IL2_STAT5_SIGNALING	-1.50593	0.0489074
HALLMARK_COAGULATION	-1.44276	0.0684056
HALLMARK_UV_RESPONSE_DN	-1.27835	0.142857

## Sheet: GO POSITIVE CORRELATION 
NAME	NES	FDR q-val
GO_PROTEIN_LOCALIZATION	5.03814	0
GO_RNA_PROCESSING	4.86025	0
GO_ESTABLISHMENT_OF_PROTEIN_LOCALIZATION	4.81218	0
GO_MRNA_METABOLIC_PROCESS	4.27505	0
GO_PROTEIN_LOCALIZATION_TO_ENDOPLASMIC_RETICULUM	4.1915	0
GO_CELLULAR_MACROMOLECULE_LOCALIZATION	4.17348	0
GO_INTRACELLULAR_PROTEIN_TRANSPORT	4.15955	0
GO_ESTABLISHMENT_OF_LOCALIZATION_IN_CELL	4.11989	0
GO_ESTABLISHMENT_OF_PROTEIN_LOCALIZATION_TO_ENDOPLASMIC_RETICULUM	4.10445	0
GO_PROTEIN_LOCALIZATION_TO_ORGANELLE	3.87655	0
GO_PEPTIDE_METABOLIC_PROCESS	3.86234	0
GO_AMIDE_BIOSYNTHETIC_PROCESS	3.85727	0
GO_RIBONUCLEOPROTEIN_COMPLEX_BIOGENESIS	3.81061	0
GO_MUSCLE_SYSTEM_PROCESS	3.72386	0
GO_MACROMOLECULE_CATABOLIC_PROCESS	3.68456	0
GO_MUSCLE_CONTRACTION	3.65029	0
GO_ESTABLISHMENT_OF_PROTEIN_LOCALIZATION_TO_ORGANELLE	3.60588	0
GO_PROTEIN_TARGETING	3.59915	0
GO_PROTEIN_CATABOLIC_PROCESS	3.58126	0
GO_STEROL_BIOSYNTHETIC_PROCESS	3.5585	0

## Sheet: GO NEGATIVE CORRELATION
NAME	NES	FDR q-val
GO_IMMUNE_RESPONSE	-6.76261	0
GO_IMMUNE_SYSTEM_PROCESS	-5.94269	0
GO_DEFENSE_RESPONSE	-4.58277	0
GO_REGULATION_OF_IMMUNE_RESPONSE	-4.57174	0
GO_REGULATION_OF_IMMUNE_SYSTEM_PROCESS	-4.56926	0
GO_LEUKOCYTE_ACTIVATION	-4.55155	0
GO_ADAPTIVE_IMMUNE_RESPONSE	-4.34755	0
GO_RESPONSE_TO_INTERFERON_GAMMA	-4.3358	0
GO_DNA_REPLICATION	-4.32395	0
GO_INNATE_IMMUNE_RESPONSE	-4.2967	0
GO_CELL_ACTIVATION	-4.29067	0
GO_POSITIVE_REGULATION_OF_IMMUNE_SYSTEM_PROCESS	-4.28216	0
GO_CELLULAR_RESPONSE_TO_INTERFERON_GAMMA	-4.25538	0
GO_CELL_MOTILITY	-4.24967	0
GO_LYMPHOCYTE_ACTIVATION	-4.13859	0
GO_BIOLOGICAL_ADHESION	-4.12774	0
GO_LOCALIZATION_OF_CELL	-4.08245	0
GO_DNA_METABOLIC_PROCESS	-3.89365	0
GO_INTERFERON_GAMMA_MEDIATED_SIGNALING_PATHWAY	-3.86683	0
GO_LOCOMOTION	-3.85838	0
